# Supplementary material for: Nanomedicine-based co-delivery of a calcium channel inhibitor and a small molecule targeting CD47 for lung cancer immunotherapy
Source: Nat Commun. 2023 Nov 11;14:7306. doi: 10.1038/s41467-023-42972-2 (PMC10640620; doi:10.1038/s41467-023-42972-2)
Supplement: Supplementary file 4 — Source Data [file 41467_2023_42972_MOESM4_ESM.xlsx]

## Sheet: Figure 2
	Figure 2c			Figure 2d					Figure 2e			Figure 2i					Figure 2j																						Figure 2k
	Energy (keV)	Counts (a.u.)		Wavenumber (cm-1)	Transmittance (%)-LDH	Wavenumber (cm-1)	Transmittance (%)-LDH-PEG		Zeta potential (mV)-LDH	Zeta potential (mV)-LDH-PEG		Theta (degree)	Intensity (a.u.)-LDH-PEG	Theta (degree)	Intensity (a.u.)-LRT		Time (h)	Release (wt%)-RRX-001-pH6.5			Mean	SD	Release (wt%)-TTA-Q6-pH 6.5			Mean	SD	Release (wt%)-RRX-001-pH7.4			Mean	SD	Release (wt%)-TTA-Q6-pH 7.4			Mean	SD		Time (h)	Release (%)-pH6.5			Mean	SD	Release (%)-pH7.4			Mean	SD
	-0.4767	0		399.675	0	399.675	0		21.74	-7.73		2	680.833	2	761.25		0.083	1.2	1	1.3	1.16667	0.152753	0.7	0.5	0.9	0.7	0.2	0.13	0.13	0.1	0.12	0.0173205	0.03	0.06	0.06	0.05	0.0173205		0.083	0.0493699	0.0322286	0.0522927	0.0446304	0.0108392	0.00149942	0.00098795	0.00258267	0.00169001	0.000814263
	-0.4717	0		400.157	20.7519	400.157	38.1882		24.61	-9.76		2.04	654.167	2.04	674.583		0.166	2.1	1.95	2.3	2.11667	0.175594	1.2	1.1	1.2	1.16667	0.057735	0.21	0.2	0.16	0.19	0.0264575	0.07	0.16	0.14	0.123333	0.0472582		0.166	0.0593129	0.045675	0.0605843	0.0551907	0.00826534	0.00169969	0.00145624	0.00263329	0.00192974	0.000621334
	-0.4667	0		400.639	20.5353	400.639	38.1608		23.97	-7.63		2.08	600.833	2.08	660.833		0.5	2.7	2.5	2.8	2.66667	0.152753	1.95	1.7	2.1	1.91667	0.202073	0.26	0.22	0.2	0.226667	0.0305505	0.15	0.22	0.18	0.183333	0.0351188		0.5	0.0708298	0.0664508	0.0732317	0.0701708	0.00343817	0.00189996	0.00106612	0.00277847	0.00191485	0.000856271
	-0.4617	0		401.121	20.2833	401.121	38.0652					2.12	597.5	2.12	605.417		1	3.4	3.34	3.2	3.31333	0.102632	2.53	2.2	2.9	2.54333	0.35019	0.33	0.3	0.29	0.306667	0.0208167	0.21	0.26	0.23	0.233333	0.0251661		1	0.0850825	0.0815941	0.0859574	0.0842114	0.00230846	0.00299959	0.00292365	0.00382598	0.00324974	0.000500483
	-0.4567	0		401.603	20.0419	401.603	37.9					2.16	514.167	2.16	589.583		2	4.5	4.23	4.8	4.51	0.285132	3.6	3.05	3.8	3.48333	0.388373	0.43	0.38	0.37	0.393333	0.0321455	0.28	0.37	0.31	0.32	0.0458258		2	0.108967	0.0987383	0.106993	0.104899	0.00542631	0.0098996	0.00839274	0.0124979	0.0102634	0.00207662
	-0.4517	0		402.085	19.8508	402.085	37.6809					2.2	546.667	2.2	562.917		4	6.2	5.6	7.1	6.3	0.754983	4.3	4.05	4.5	4.28333	0.225462	0.61	0.58	0.51	0.566667	0.051316	0.37	0.41	0.38	0.386667	0.0208167		4	0.137366	0.12243	0.140268	0.133355	0.0095717	0.0119998	0.0085126	0.0150657	0.0118594	0.0032788
	-0.4467	0		402.567	19.7238	402.567	37.4296					2.24	487.5	2.24	510		6	7.2	6.9	7.7	7.26667	0.404145	4.7	4.6	5.1	4.8	0.264575	0.75	0.7	0.67	0.706667	0.0404145	0.43	0.47	0.44	0.446667	0.0208167		6	0.155151	0.141351	0.166552	0.154351	0.0126195	0.0192334	0.0112538	0.0164862	0.0156578	0.00405375
	-0.4417	0		403.05	19.6419	403.05	37.1612					2.28	458.333	2.28	497.917		8	7.7	7.3	7.9	7.63333	0.305505	5.01	5.2	5.3	5.17	0.147309	0.8	0.74	0.71	0.75	0.0458258	0.46	0.55	0.5	0.503333	0.0450925		8	0.197082	0.173504	0.181189	0.183925	0.012025	0.030447	0.0158161	0.0276626	0.0246419	0.00776912
	-0.4367	0		403.532	19.5636	403.532	36.8781					2.32	464.167	2.32	456.667		16	8.6	8.1	8.9	8.53333	0.404145	5.6	5.7	6.1	5.8	0.264575	0.89	0.85	0.84	0.86	0.0264575	0.52	0.6	0.55	0.556667	0.0404145		16	0.269915	0.243267	0.287802	0.266995	0.0224106	0.050072	0.0339	0.0559372	0.0466364	0.0114132
	-0.4317	0		404.014	19.4455	404.014	36.5728					2.36	402.5	2.36	422.083		24	9.7	9.2	9.8	9.56667	0.321455	6.4	6.1	6.3	6.26667	0.152753	1.07	1.01	1	1.02667	0.0378594	0.61	0.67	0.66	0.646667	0.0321455		24	0.338952	0.310744	0.347445	0.33238	0.0192127	0.0599396	0.0485034	0.0671114	0.0585181	0.00938509
	-0.4267	0		404.496	19.2611	404.496	36.2366					2.4	408.333	2.4	417.083																								36	0.420409	0.378875	0.42748	0.408922	0.0262597	0.0779952	0.07322	0.100625	0.0839467	0.0146398
	-0.4217	0		404.978	19.0096	404.978	35.8693					2.44	400	2.44	385.417																								48	0.470563	0.444711	0.48127	0.465515	0.0187952	0.0883184	0.0935672	0.113327	0.0984042	0.0131872
	-0.4167	0		405.46	18.7111	405.46	35.4834					2.48	420.833	2.48	387.083																								72	0.567385	0.51177	0.584753	0.554636	0.038125	0.119998	0.111778	0.143849	0.125208	0.0166586
	-0.4117	0		405.942	18.3925	405.942	35.1018					2.52	387.5	2.52	386.25
	-0.4067	0		406.424	18.0724	406.424	34.7479					2.56	365	2.56	375.417
	-0.4017	0		406.906	17.7544	406.906	34.4364					2.6	366.667	2.6	397.5
	-0.3967	0		407.389	17.4312	407.389	34.1682					2.64	366.667	2.64	386.667
	-0.3917	0		407.871	17.0966	407.871	33.9329					2.68	340.833	2.68	376.25
	-0.3867	0		408.353	16.7566	408.353	33.7147					2.72	372.5	2.72	328.333
	-0.3817	0		408.835	16.4326	408.835	33.5003					2.76	377.5	2.76	355.833
	-0.3767	0		409.317	16.1541	409.317	33.283					2.8	317.5	2.8	377.5
	-0.3717	0		409.799	15.9434	409.799	33.0617					2.84	335.833	2.84	331.667
	-0.3667	0		410.281	15.8024	410.281	32.8364					2.88	342.5	2.88	338.333
	-0.3617	0		410.763	15.7088	410.763	32.6034					2.92	350.833	2.92	337.5
	-0.3567	0		411.245	15.6223	411.245	32.354					2.96	352.5	2.96	342.5
	-0.3517	0		411.728	15.4995	411.728	32.0773					3	337.5	3	353.333
	-0.3467	0		412.21	15.3079	412.21	31.7649					3.04	303.333	3.04	328.333
	-0.3417	0		412.692	15.0337	412.692	31.4165					3.08	315.833	3.08	325.833
	-0.3367	0		413.174	14.6817	413.174	31.0395					3.12	316.667	3.12	306.25
	-0.3317	0		413.656	14.2688	413.656	30.648					3.16	281.667	3.16	310
	-0.3267	0		414.138	13.8151	414.138	30.2559					3.2	318.333	3.2	309.167
	-0.3217	0		414.62	13.3382	414.62	29.8722					3.24	293.333	3.24	295.833
	-0.3167	0		415.103	12.8518	415.103	29.4988					3.28	312.5	3.28	324.583
	-0.3117	0		415.585	12.368	415.585	29.1325					3.32	295.833	3.32	322.083
	-0.3067	0		416.067	11.8993	416.067	28.7677					3.36	315.833	3.36	311.25
	-0.3017	0		416.549	11.4581	416.549	28.4002					3.4	302.5	3.4	283.333
	-0.2967	0		417.031	11.0518	417.031	28.0273					3.44	282.5	3.44	297.917
	-0.2917	0		417.513	10.6777	417.513	27.6476					3.48	300	3.48	280.833
	-0.2867	0		417.995	10.3207	417.995	27.2579					3.52	306.667	3.52	291.25
	-0.2817	0		418.477	9.95844	418.477	26.854					3.56	301.667	3.56	281.667
	-0.2767	0		418.959	9.57097	418.959	26.4328					3.6	292.5	3.6	297.083
	-0.2717	0		419.442	9.15084	419.442	25.9964					3.64	310	3.64	283.333
	-0.2667	0		419.924	8.70727	419.924	25.5543					3.68	308.333	3.68	300
	-0.2617	0		420.406	8.26188	420.406	25.1231					3.72	277.5	3.72	291.667
	-0.2567	0		420.888	7.83743	420.888	24.7214					3.76	293.333	3.76	305.417
	-0.2517	0		421.37	7.44659	421.37	24.3632					3.8	267.5	3.8	275.417
	-0.2467	0		421.852	7.08694	421.852	24.0535					3.84	278.333	3.84	287.5
	-0.2417	0		422.334	6.74502	422.334	23.7876					3.88	285.833	3.88	275.417
	-0.2367	0		422.816	6.40644	422.816	23.5553					3.92	280.833	3.92	291.667
	-0.2317	0		423.298	6.0675	423.298	23.3475					3.96	264.167	3.96	270
	-0.2267	0		423.781	5.74095	423.781	23.1613					4	254.167	4	297.5
	-0.2217	0		424.263	5.45295	424.263	23.0025					4.04	287.5	4.04	277.917
	-0.2167	0		424.745	5.23145	424.745	22.8813					4.08	292.5	4.08	282.5
	-0.2117	0		425.227	5.09295	425.227	22.8064					4.12	270	4.12	276.25
	-0.2067	0		425.709	5.03405	425.709	22.7795					4.16	276.667	4.16	271.25
	-0.2017	0		426.191	5.03381	426.191	22.7933					4.2	325	4.2	283.75
	-0.1967	0		426.673	5.06398	426.673	22.8351					4.24	287.5	4.24	273.75
	-0.1917	0		427.155	5.10222	427.155	22.8931					4.28	290.833	4.28	284.167
	-0.1867	0		427.637	5.14077	427.637	22.9619					4.32	260.833	4.32	265
	-0.1817	0		428.12	5.18707	428.12	23.045					4.36	277.5	4.36	287.083
	-0.1767	0		428.602	5.25653	428.602	23.1522					4.4	298.333	4.4	290.417
	-0.1717	0		429.084	5.36194	429.084	23.295					4.44	295	4.44	294.167
	-0.1667	0		429.566	5.50548	429.566	23.4804					4.48	276.667	4.48	300.833
	-0.1617	0		430.048	5.67799	430.048	23.7084					4.52	291.667	4.52	283.333
	-0.1567	0		430.53	5.86418	430.53	23.973					4.56	257.5	4.56	285.833
	-0.1517	0		431.012	6.05148	431.012	24.2663					4.6	295.833	4.6	280.417
	-0.1467	0		431.494	6.23606	431.494	24.5813					4.64	265	4.64	298.75
	-0.1417	0		431.977	6.42358	431.977	24.9147					4.68	287.5	4.68	291.667
	-0.1367	0		432.459	6.62434	432.459	25.265					4.72	290	4.72	301.667
	-0.1317	0		432.941	6.84521	432.941	25.6295					4.76	318.333	4.76	314.167
	-0.1267	0		433.423	7.08544	433.423	26.002					4.8	305.833	4.8	321.667
	-0.1217	0		433.905	7.33683	433.905	26.3725					4.84	315	4.84	335.417
	-0.1167	0		434.387	7.58916	434.387	26.7301					4.88	292.5	4.88	342.5
	-0.1117	0		434.869	7.83718	434.869	27.0673					4.92	310	4.92	347.917
	-0.1067	0		435.351	8.08454	435.351	27.3838					4.96	304.167	4.96	372.5
	-0.1017	0		435.834	8.34288	435.834	27.6872					5	287.5	5	357.5
	-0.0967	0		436.316	8.62577	436.316	27.9902					5.04	305.833	5.04	358.333
	-0.0917	0		436.798	8.94121	436.798	28.3057					5.08	312.5	5.08	365.833
	-0.0867	0		437.28	9.28716	437.28	28.6407					5.12	323.333	5.12	416.667
	-0.0817	0		437.762	9.65276	437.762	28.9942					5.16	318.333	5.16	425.833
	-0.0767	0		438.244	10.0241	438.244	29.3588					5.2	300	5.2	447.083
	-0.0717	0		438.726	10.3912	438.726	29.7243					5.24	308.333	5.24	490.833
	-0.0667	0		439.208	10.7519	439.208	30.0833					5.28	323.333	5.28	553.333
	-0.0617	0		439.69	11.1115	439.69	30.4337					5.32	330	5.32	602.083
	-0.0567	2		440.173	11.4767	440.173	30.7791					5.36	305	5.36	630
	-0.0517	8		440.655	11.8502	440.655	31.1258					5.4	328.333	5.4	673.333
	-0.0467	21		441.137	12.2266	441.137	31.4788					5.44	334.167	5.44	792.917
	-0.0417	46		441.619	12.5944	441.619	31.8391					5.48	314.167	5.48	892.917
	-0.0367	75		442.101	12.9423	442.101	32.2033					5.52	338.333	5.52	1066.67
	-0.0317	156		442.583	13.2655	442.583	32.5661					5.56	330	5.56	1208.75
	-0.0267	268		443.065	13.5702	443.065	32.9237					5.6	325	5.6	1493.75
	-0.0217	400		443.547	13.8715	443.547	33.276					5.64	301.667	5.64	1764.17
	-0.0167	543		444.029	14.1866	444.029	33.6266					5.68	340.833	5.68	2207.08
	-0.0117	729		444.512	14.5268	444.512	33.9806					5.72	340.833	5.72	2694.58
	-0.0067	871		444.994	14.8918	444.994	34.341					5.76	310.833	5.76	3341.67
	-0.0017	939		445.476	15.2704	445.476	34.7063					5.8	300.833	5.8	4194.17
	0.0033	868		445.958	15.6469	445.958	35.0702					5.84	350.833	5.84	5309.58
	0.0083	848		446.44	16.0089	446.44	35.4242					5.88	335.833	5.88	6505
	0.0133	677		446.922	16.3534	446.922	35.7606					5.92	311.667	5.92	7240.83
	0.0183	511		447.404	16.6873	447.404	36.0758					5.96	350	5.96	7377.92
	0.0233	350		447.886	17.0222	447.886	36.3711					6	338.333	6	6735.42
	0.0283	232		448.368	17.3671	448.368	36.651					6.04	350.833	6.04	5489.17
	0.0333	125		448.851	17.7223	448.851	36.9211					6.08	338.333	6.08	4189.58
	0.0383	69		449.333	18.0781	449.333	37.1848					6.12	350.833	6.12	3209.17
	0.0433	43		449.815	18.4196	449.815	37.4431					6.16	353.333	6.16	2382.92
	0.0483	20		450.297	18.734	450.297	37.6948					6.2	349.167	6.2	1864.17
	0.0533	6		450.779	19.0167	450.779	37.9391					6.24	332.5	6.24	1521.67
	0.0583	2		451.261	19.274	451.261	38.1766					6.28	404.167	6.28	1268.75
	0.0633	1		451.743	19.5191	451.743	38.4102					6.32	369.167	6.32	1072.5
	0.0683	0		452.226	19.7656	452.226	38.643					6.36	351.667	6.36	931.25
	0.0733	0		452.708	20.0207	452.708	38.8761					6.4	347.5	6.4	813.333
	0.0783	0		453.19	20.2822	453.19	39.108					6.44	351.667	6.44	793.75
	0.0833	0		453.672	20.5405	453.672	39.3344					6.48	338.333	6.48	689.167
	0.0883	0		454.154	20.785	454.154	39.5515					6.52	355.833	6.52	637.5
	0.0933	0		454.636	21.0096	454.636	39.7581					6.56	358.333	6.56	618.333
	0.0983	0		455.118	21.2168	455.118	39.9584					6.6	339.167	6.6	566.25
	0.1033	0		455.6	21.4158	455.6	40.1604					6.64	375.833	6.64	545.417
	0.1083	0		456.082	21.6179	456.082	40.3728					6.68	390.833	6.68	529.583
	0.1133	0		456.565	21.8307	456.565	40.6011					6.72	347.5	6.72	515.833
	0.1183	0		457.047	22.0547	457.047	40.8441					6.76	400	6.76	512.5
	0.1233	0		457.529	22.284	457.529	41.0939					6.8	376.667	6.8	468.75
	0.1283	3		458.011	22.5101	458.011	41.3395					6.84	427.5	6.84	455
	0.1333	6		458.493	22.7269	458.493	41.5716					6.88	391.667	6.88	467.083
	0.1383	8		458.975	22.9338	458.975	41.7867					6.92	411.667	6.92	461.25
	0.1433	11		459.457	23.1347	459.457	41.9886					6.96	393.333	6.96	417.5
	0.1483	8		459.939	23.3349	459.939	42.1851					7	384.167	7	427.5
	0.1533	6		460.421	23.5367	460.421	42.3834					7.04	374.167	7.04	414.583
	0.1583	4		460.904	23.7378	460.904	42.5852					7.08	375	7.08	436.667
	0.1633	6		461.386	23.9324	461.386	42.7849					7.12	406.667	7.12	424.583
	0.1683	3		461.868	24.1145	461.868	42.9723					7.16	392.5	7.16	413.333
	0.1733	13		462.35	24.2814	462.35	43.1369					7.2	412.5	7.2	419.167
	0.1783	9		462.832	24.4362	462.832	43.274					7.24	410	7.24	420.833
	0.1833	10		463.314	24.5857	463.314	43.3873					7.28	417.5	7.28	430
	0.1883	8		463.796	24.7355	463.796	43.4879					7.32	439.167	7.32	415.417
	0.1933	10		464.278	24.8878	464.278	43.5894					7.36	455	7.36	408.75
	0.1983	7		464.76	25.0389	464.76	43.7022					7.4	427.5	7.4	432.5
	0.2033	7		465.243	25.1813	465.243	43.8292					7.44	453.333	7.44	415
	0.2083	10		465.725	25.3079	465.725	43.9654					7.48	426.667	7.48	412.917
	0.2133	5		466.207	25.4155	466.207	44.1008					7.52	420	7.52	432.917
	0.2183	8		466.689	25.5078	466.689	44.2258					7.56	458.333	7.56	405.833
	0.2233	8		467.171	25.5929	467.171	44.3347					7.6	472.5	7.6	410.833
	0.2283	8		467.653	25.6804	467.653	44.4284					7.64	450.833	7.64	423.75
	0.2333	10		468.135	25.7763	468.135	44.5119					7.68	472.5	7.68	414.583
	0.2383	3		468.617	25.8811	468.617	44.5911					7.72	470.833	7.72	410.417
	0.2433	9		469.099	25.9904	469.099	44.6696					7.76	474.167	7.76	408.333
	0.2483	9		469.582	26.0988	469.582	44.7475					7.8	470	7.8	411.667
	0.2533	15		470.064	26.2032	470.064	44.822					7.84	485	7.84	423.75
	0.2583	13		470.546	26.3052	470.546	44.8905					7.88	481.667	7.88	413.333
	0.2633	10		471.028	26.4093	471.028	44.9526					7.92	505	7.92	422.5
	0.2683	8		471.51	26.5202	471.51	45.0103					7.96	462.5	7.96	451.25
	0.2733	21		471.992	26.6388	471.992	45.0673					8	504.167	8	450.833
	0.2783	15		472.474	26.76	472.474	45.1263					8.04	535	8.04	453.75
	0.2833	17		472.957	26.8745	472.957	45.187					8.08	530	8.08	439.167
	0.2883	11		473.439	26.972	473.439	45.247					8.12	545	8.12	432.5
	0.2933	11		473.921	27.0456	473.921	45.3021					8.16	543.333	8.16	448.75
	0.2983	11		474.403	27.0943	474.403	45.3497					8.2	551.667	8.2	445.833
	0.3033	13		474.885	27.1228	474.885	45.3897					8.24	551.667	8.24	469.167
	0.3083	4		475.367	27.139	475.367	45.4242					8.28	543.333	8.28	462.083
	0.3133	7		475.849	27.1504	475.849	45.4556					8.32	549.167	8.32	466.25
	0.3183	6		476.331	27.1621	476.331	45.4848					8.36	534.167	8.36	461.25
	0.3233	1		476.813	27.176	476.813	45.5096					8.4	584.167	8.4	451.667
	0.3283	3		477.296	27.192	477.296	45.5259					8.44	560.833	8.44	483.75
	0.3333	8		477.778	27.2107	477.778	45.5296					8.48	591.667	8.48	480
	0.3383	10		478.26	27.2335	478.26	45.5198					8.52	574.167	8.52	486.25
	0.3433	5		478.742	27.2624	478.742	45.4994					8.56	610	8.56	480
	0.3483	5		479.224	27.2978	479.224	45.4746					8.6	567.5	8.6	501.25
	0.3533	8		479.706	27.3374	479.706	45.4521					8.64	617.5	8.64	503.333
	0.3583	10		480.188	27.3758	480.188	45.4362					8.68	610.833	8.68	485.833
	0.3633	8		480.67	27.4064	480.67	45.4272					8.72	613.333	8.72	531.25
	0.3683	8		481.152	27.4246	481.152	45.4217					8.76	621.667	8.76	487.917
	0.3733	7		481.635	27.4296	481.635	45.4153					8.8	644.167	8.8	522.083
	0.3783	7		482.117	27.4251	482.117	45.4053					8.84	640.833	8.84	501.667
	0.3833	11		482.599	27.4172	482.599	45.3922					8.88	640.833	8.88	495.417
	0.3883	8		483.081	27.4113	483.081	45.3793					8.92	668.333	8.92	490.417
	0.3933	7		483.563	27.4088	483.563	45.3695					8.96	651.667	8.96	527.083
	0.3983	9		484.045	27.4068	484.045	45.3632					9	620.833	9	548.333
	0.4033	12		484.527	27.3992	484.527	45.3568					9.04	633.333	9.04	543.75
	0.4083	12		485.009	27.3806	485.009	45.3433					9.08	702.5	9.08	556.667
	0.4133	7		485.491	27.349	485.491	45.3158					9.12	723.333	9.12	553.333
	0.4183	11		485.974	27.3077	485.974	45.2706					9.16	739.167	9.16	545
	0.4233	15		486.456	27.263	486.456	45.2094					9.2	760	9.2	554.167
	0.4283	9		486.938	27.2222	486.938	45.1388					9.24	759.167	9.24	549.583
	0.4333	11		487.42	27.1892	487.42	45.0671					9.28	745	9.28	593.75
	0.4383	18		487.902	27.1637	487.902	45.0013					9.32	749.167	9.32	560.417
	0.4433	17		488.384	27.1414	488.384	44.9433					9.36	782.5	9.36	565.833
	0.4483	12		488.866	27.1165	488.866	44.8907					9.4	787.5	9.4	575.833
	0.4533	8		489.348	27.0844	489.348	44.8378					9.44	792.5	9.44	605
	0.4583	13		489.831	27.0436	489.831	44.7795					9.48	854.167	9.48	593.75
	0.4633	31		490.313	26.9952	490.313	44.713					9.52	836.667	9.52	587.083
	0.4683	52		490.795	26.9415	490.795	44.6392					9.56	851.667	9.56	563.333
	0.4733	53		491.277	26.8836	491.277	44.5603					9.6	930	9.6	609.167
	0.4783	59		491.759	26.821	491.759	44.4785					9.64	872.5	9.64	621.667
	0.4833	82		492.241	26.7522	492.241	44.3934					9.68	932.5	9.68	618.75
	0.4883	117		492.723	26.6761	492.723	44.3026					9.72	935	9.72	624.167
	0.4933	149		493.205	26.5937	493.205	44.2029					9.76	950	9.76	616.667
	0.4983	212		493.688	26.5076	493.688	44.0934					9.8	995.833	9.8	607.917
	0.5033	283		494.17	26.4213	494.17	43.9761					9.84	970.833	9.84	627.5
	0.5083	320		494.652	26.335	494.652	43.8563					9.88	1100.83	9.88	646.667
	0.5133	306		495.134	26.2462	495.134	43.7397					9.92	1090	9.92	641.667
	0.5183	374		495.616	26.1488	495.616	43.6302					9.96	1120.83	9.96	617.5
	0.5233	396		496.098	26.0365	496.098	43.5277					10	1112.5	10	646.25
	0.5283	325		496.58	25.9059	496.58	43.428					10.04	1292.5	10.04	659.167
	0.5333	316		497.062	25.7592	497.062	43.3256					10.08	1309.17	10.08	658.75
	0.5383	283		497.544	25.6041	497.544	43.2158					10.12	1339.17	10.12	690
	0.5433	254		498.027	25.4516	498.027	43.0973					10.16	1471.67	10.16	665
	0.5483	217		498.509	25.3111	498.509	42.9722					10.2	1490	10.2	714.167
	0.5533	154		498.991	25.187	498.991	42.8441					10.24	1672.5	10.24	647.083
	0.5583	107		499.473	25.0776	499.473	42.7157					10.28	1753.33	10.28	710.417
	0.5633	99		499.955	24.9758	499.955	42.5863					10.32	1990	10.32	694.167
	0.5683	49		500.437	24.8733	500.437	42.4524					10.36	2115.83	10.36	692.083
	0.5733	25		500.919	24.7633	500.919	42.3088					10.4	2365	10.4	705.833
	0.5783	32		501.401	24.6434	501.401	42.1519					10.44	2559.17	10.44	690
	0.5833	19		501.884	24.5141	501.884	41.981					10.48	2999.17	10.48	701.25
	0.5883	11		502.366	24.3772	502.366	41.8001					10.52	3443.33	10.52	724.583
	0.5933	15		502.848	24.2331	502.848	41.6155					10.56	3990.83	10.56	736.25
	0.5983	9		503.33	24.0798	503.33	41.4336					10.6	4585	10.6	745.417
	0.6033	7		503.812	23.9143	503.812	41.2586					10.64	5459.17	10.64	757.083
	0.6083	12		504.294	23.7353	504.294	41.0917					10.68	6540.83	10.68	772.917
	0.6133	9		504.776	23.5449	504.776	40.9319					10.72	7767.5	10.72	751.667
	0.6183	14		505.258	23.3504	505.258	40.777					10.76	9282.5	10.76	740.417
	0.6233	10		505.74	23.1612	505.74	40.6259					10.8	11148.3	10.8	747.5
	0.6283	6		506.223	22.9864	506.223	40.4783					10.84	12970.8	10.84	765
	0.6333	11		506.705	22.8304	506.705	40.3342					10.88	14928.3	10.88	737.917
	0.6383	12		507.187	22.6919	507.187	40.1929					10.92	16740	10.92	819.583
	0.6433	6		507.669	22.564	507.669	40.0519					10.96	18154.2	10.96	813.333
	0.6483	8		508.151	22.4377	508.151	39.9077					11	18586.7	11	843.75
	0.6533	14		508.633	22.3047	508.633	39.7569					11.04	18473.3	11.04	855.833
	0.6583	8		509.115	22.16	509.115	39.5986					11.08	17190	11.08	806.667
	0.6633	7		509.597	22.0022	509.597	39.4348					11.12	15674.2	11.12	861.667
	0.6683	12		510.079	21.8323	510.079	39.2706					11.16	13512.5	11.16	805
	0.6733	6		510.562	21.6523	510.562	39.1114					11.2	11545	11.2	845.833
	0.6783	5		511.044	21.464	511.044	38.9613					11.24	9867.5	11.24	884.167
	0.6833	11		511.526	21.2696	511.526	38.8208					11.28	8430	11.28	898.333
	0.6883	3		512.008	21.0724	512.008	38.6869					11.32	7091.67	11.32	937.917
	0.6933	7		512.49	20.8772	512.49	38.5541					11.36	6075.83	11.36	927.5
	0.6983	6		512.972	20.6894	512.972	38.4169					11.4	5143.33	11.4	971.25
	0.7033	11		513.454	20.5133	513.454	38.2716					11.44	4503.33	11.44	1008.75
	0.7083	14		513.936	20.3498	513.936	38.1174					11.48	3960	11.48	1020.42
	0.7133	16		514.418	20.1951	514.418	37.9562					11.52	3628.33	11.52	1077.08
	0.7183	9		514.901	20.0423	514.901	37.7917					11.56	3188.33	11.56	1142.5
	0.7233	10		515.383	19.8844	515.383	37.6275					11.6	2779.17	11.6	1191.25
	0.7283	12		515.865	19.7176	515.865	37.4667					11.64	2501.67	11.64	1293.75
	0.7333	15		516.347	19.5437	516.347	37.3113					11.68	2365.83	11.68	1413.33
	0.7383	8		516.829	19.3687	516.829	37.1622					11.72	2196.67	11.72	1548.75
	0.7433	10		517.311	19.2001	517.311	37.0188					11.76	1966.67	11.76	1727.08
	0.7483	9		517.793	19.0422	517.793	36.8791					11.8	1930	11.8	1912.5
	0.7533	11		518.275	18.8936	518.275	36.7394					11.84	1743.33	11.84	2270
	0.7583	12		518.758	18.7474	518.758	36.5947					11.88	1668.33	11.88	2628.33
	0.7633	14		519.24	18.5944	519.24	36.4398					11.92	1567.5	11.92	3149.17
	0.7683	18		519.722	18.4276	519.722	36.2714					11.96	1508.33	11.96	3652.92
	0.7733	17		520.204	18.246	520.204	36.0893					12	1521.67	12	4283.75
	0.7783	17		520.686	18.0553	520.686	35.8972					12.04	1387.5	12.04	4924.17
	0.7833	16		521.168	17.8647	521.168	35.7018					12.08	1379.17	12.08	5242.92
	0.7883	14		521.65	17.6829	521.65	35.5112					12.12	1339.17	12.12	5317.08
	0.7933	13		522.132	17.513	522.132	35.3311					12.16	1303.33	12.16	4724.58
	0.7983	16		522.615	17.3523	522.615	35.1639					12.2	1265.83	12.2	4157.92
	0.8033	8		523.097	17.1931	523.097	35.0076					12.24	1220	12.24	3379.58
	0.8083	17		523.579	17.0279	523.579	34.8576					12.28	1220.83	12.28	2671.67
	0.8133	15		524.061	16.853	524.061	34.7086					12.32	1125	12.32	2204.58
	0.8183	15		524.543	16.6704	524.543	34.557					12.36	1163.33	12.36	1864.58
	0.8233	11		525.025	16.4864	525.025	34.4018					12.4	1155.83	12.4	1585.83
	0.8283	26		525.507	16.308	525.507	34.2438					12.44	1116.67	12.44	1367.92
	0.8333	21		525.989	16.1388	525.989	34.084					12.48	1093.33	12.48	1293.33
	0.8383	25		526.471	15.9771	526.471	33.9225					12.52	1064.17	12.52	1185.83
	0.8433	31		526.954	15.8166	526.954	33.7574					12.56	1041.67	12.56	1118.75
	0.8483	32		527.436	15.6502	527.436	33.5864					12.6	1055	12.6	1098.75
	0.8533	33		527.918	15.4732	527.918	33.4076					12.64	1015	12.64	1022.08
	0.8583	35		528.4	15.2852	528.4	33.2214					12.68	1030.83	12.68	1015.42
	0.8633	45		528.882	15.0895	528.882	33.0306					12.72	977.5	12.72	946.25
	0.8683	65		529.364	14.8907	529.364	32.8398					12.76	970.833	12.76	937.917
	0.8733	46		529.846	14.6917	529.846	32.653					12.8	995	12.8	925.417
	0.8783	37		530.328	14.4925	530.328	32.4727					12.84	1006.67	12.84	952.083
	0.8833	49		530.811	14.2912	530.811	32.299					12.88	955	12.88	935
	0.8883	49		531.293	14.0864	531.293	32.1308					12.92	997.5	12.92	882.917
	0.8933	58		531.775	13.8789	531.775	31.9667					12.96	946.667	12.96	842.5
	0.8983	44		532.257	13.6734	532.257	31.8067					13	934.167	13	851.667
	0.9033	59		532.739	13.4758	532.739	31.6521					13.04	919.167	13.04	877.917
	0.9083	48		533.221	13.2906	533.221	31.5046					13.08	905	13.08	851.25
	0.9133	43		533.703	13.1184	533.703	31.3649					13.12	941.667	13.12	810.833
	0.9183	58		534.185	12.9551	534.185	31.2314					13.16	880	13.16	801.25
	0.9233	44		534.668	12.794	534.668	31.1006					13.2	904.167	13.2	800.417
	0.9283	35		535.149	12.6292	535.149	30.9682					13.24	850.833	13.24	823.75
	0.9333	56		535.632	12.4586	535.632	30.8307					13.28	863.333	13.28	804.583
	0.9383	38		536.114	12.2851	536.114	30.6874					13.32	840.833	13.32	796.667
	0.9433	60		536.596	12.1144	536.596	30.5396					13.36	853.333	13.36	785
	0.9483	50		537.078	11.9521	537.078	30.3904					13.4	846.667	13.4	777.917
	0.9533	62		537.56	11.7996	537.56	30.2423					13.44	765	13.44	767.5
	0.9583	99		538.042	11.6539	538.042	30.096					13.48	793.333	13.48	733.75
	0.9633	118		538.524	11.5086	538.524	29.9503					13.52	802.5	13.52	740
	0.9683	147		539.006	11.358	539.006	29.8035					13.56	778.333	13.56	735
	0.9733	216		539.489	11.1996	539.489	29.655					13.6	779.167	13.6	710
	0.9783	224		539.971	11.0361	539.971	29.5066					13.64	754.167	13.64	703.333
	0.9833	297		540.453	10.8741	540.453	29.3618					13.68	799.167	13.68	677.917
	0.9883	344		540.935	10.7204	540.935	29.2249					13.72	769.167	13.72	719.583
	0.9933	430		541.417	10.5789	541.417	29.0986					13.76	730.833	13.76	707.083
	0.9983	486		541.899	10.4491	541.899	28.9823					13.8	718.333	13.8	687.083
	1.0033	474		542.381	10.3269	542.381	28.8723					13.84	760	13.84	682.083
	1.0083	602		542.863	10.2075	542.863	28.7634					13.88	720.833	13.88	685.833
	1.0133	600		543.346	10.0881	543.346	28.6515					13.92	697.5	13.92	647.083
	1.0183	582		543.828	9.9694	543.828	28.5352					13.96	679.167	13.96	640.833
	1.0233	647		544.31	9.85495	544.31	28.4169					14	660	14	658.333
	1.0283	615		544.792	9.74837	544.792	28.3017					14.04	658.333	14.04	639.583
	1.0333	555		545.274	9.65089	545.274	28.1947					14.08	648.333	14.08	621.25
	1.0383	496		545.756	9.56054	545.756	28.0994					14.12	660	14.12	612.5
	1.0433	415		546.238	9.47296	546.238	28.0161					14.16	663.333	14.16	598.75
	1.0483	373		546.72	9.38398	546.72	27.9425					14.2	615	14.2	635.833
	1.0533	345		547.202	9.29165	547.202	27.8748					14.24	573.333	14.24	566.25
	1.0583	249		547.685	9.19722	547.685	27.8098					14.28	543.333	14.28	576.667
	1.0633	174		548.167	9.10378	548.167	27.7453					14.32	629.167	14.32	556.667
	1.0683	127		548.649	9.0141	548.649	27.6808					14.36	616.667	14.36	580.833
	1.0733	116		549.131	8.92861	549.131	27.6168					14.4	572.5	14.4	550
	1.0783	83		549.613	8.84541	549.613	27.5544					14.44	583.333	14.44	553.75
	1.0833	67		550.095	8.76162	550.095	27.4953					14.48	520	14.48	576.25
	1.0883	60		550.577	8.6761	550.577	27.4417					14.52	594.167	14.52	530.833
	1.0933	44		551.059	8.59104	551.059	27.3967					14.56	518.333	14.56	507.917
	1.0983	31		551.542	8.51178	551.542	27.3642					14.6	540	14.6	517.5
	1.1033	21		552.024	8.44439	552.024	27.3473					14.64	530	14.64	535
	1.1083	23		552.506	8.39247	552.506	27.3473					14.68	510.833	14.68	525
	1.1133	25		552.988	8.35475	552.988	27.3622					14.72	510	14.72	496.25
	1.1183	19		553.47	8.32526	553.47	27.3868					14.76	503.333	14.76	483.75
	1.1233	12		553.952	8.2959	553.952	27.4141					14.8	485.833	14.8	467.917
	1.1283	16		554.434	8.26022	554.434	27.4375					14.84	490.833	14.84	492.917
	1.1333	16		554.916	8.21644	554.916	27.4533					14.88	474.167	14.88	467.083
	1.1383	19		555.398	8.16808	555.398	27.4615					14.92	500.833	14.92	457.917
	1.1433	14		555.881	8.12183	555.881	27.4651					14.96	517.5	14.96	448.75
	1.1483	8		556.363	8.08385	556.363	27.4688					15	415	15	465.833
	1.1533	9		556.845	8.0566	556.845	27.476					15.04	425	15.04	447.917
	1.1583	11		557.327	8.03781	557.327	27.4877					15.08	451.667	15.08	422.083
	1.1633	9		557.809	8.0219	557.809	27.5018					15.12	445.833	15.12	405.833
	1.1683	12		558.291	8.00315	558.291	27.5149					15.16	416.667	15.16	429.583
	1.1733	10		558.773	7.97843	558.773	27.5238					15.2	375	15.2	414.583
	1.1783	7		559.255	7.94824	559.255	27.5269					15.24	389.167	15.24	407.5
	1.1833	6		559.737	7.91542	559.737	27.5249					15.28	357.5	15.28	399.167
	1.1883	10		560.22	7.88256	560.22	27.5194					15.32	386.667	15.32	406.667
	1.1933	4		560.702	7.84979	560.702	27.5122					15.36	380.833	15.36	404.167
	1.1983	7		561.184	7.81452	561.184	27.5042					15.4	343.333	15.4	378.333
	1.2033	9		561.666	7.77311	561.666	27.4957					15.44	377.5	15.44	382.917
	1.2083	10		562.148	7.72379	562.148	27.4873					15.48	339.167	15.48	375
	1.2133	15		562.63	7.66865	562.63	27.4807					15.52	386.667	15.52	370.833
	1.2183	12		563.112	7.61371	563.112	27.4792					15.56	330.833	15.56	373.75
	1.2233	11		563.595	7.56643	563.595	27.4863					15.6	330.833	15.6	367.5
	1.2283	9		564.077	7.53229	564.077	27.5049					15.64	314.167	15.64	370
	1.2333	14		564.559	7.51184	564.559	27.5346					15.68	355	15.68	347.083
	1.2383	11		565.041	7.50043	565.041	27.5719					15.72	330.833	15.72	375.833
	1.2433	11		565.523	7.49022	565.523	27.6103					15.76	320.833	15.76	332.5
	1.2483	13		566.005	7.47396	566.005	27.6433					15.8	342.5	15.8	348.75
	1.2533	7		566.487	7.44804	566.487	27.6657					15.84	305.833	15.84	320
	1.2583	10		566.969	7.41359	566.969	27.6758					15.88	307.5	15.88	316.25
	1.2633	14		567.451	7.37489	567.451	27.6745					15.92	305.833	15.92	313.333
	1.2683	9		567.933	7.33642	567.933	27.6647					15.96	271.667	15.96	305.833
	1.2733	9		568.416	7.29995	568.416	27.6487					16	296.667	16	310
	1.2783	10		568.898	7.26368	568.898	27.6279					16.04	256.667	16.04	300.417
	1.2833	7		569.38	7.22359	569.38	27.6022					16.08	269.167	16.08	299.167
	1.2883	16		569.862	7.17632	569.862	27.571					16.12	251.667	16.12	300.417
	1.2933	13		570.344	7.12153	570.344	27.5352					16.16	296.667	16.16	288.75
	1.2983	12		570.826	7.06275	570.826	27.497					16.2	238.333	16.2	275
	1.3033	9		571.308	7.00567	571.308	27.4602					16.24	233.333	16.24	272.917
	1.3083	13		571.79	6.95527	571.79	27.4281					16.28	237.5	16.28	269.583
	1.3133	13		572.273	6.91322	572.273	27.4024					16.32	236.667	16.32	247.083
	1.3183	11		572.755	6.87707	572.755	27.3814					16.36	215.833	16.36	260.417
	1.3233	9		573.237	6.84171	573.237	27.3616					16.4	238.333	16.4	260.417
	1.3283	10		573.719	6.8022	573.719	27.3384					16.44	240	16.44	250.833
	1.3333	12		574.201	6.75623	574.201	27.3089					16.48	192.5	16.48	275.833
	1.3383	18		574.683	6.70512	574.683	27.2722					16.52	232.5	16.52	265.833
	1.3433	14		575.165	6.65253	575.165	27.2304					16.56	216.667	16.56	249.167
	1.3483	8		575.647	6.60209	575.647	27.1861					16.6	199.167	16.6	250
	1.3533	16		576.13	6.5551	576.13	27.142					16.64	185.833	16.64	258.75
	1.3583	18		576.612	6.51007	576.612	27.099					16.68	195.833	16.68	242.917
	1.3633	10		577.094	6.46385	577.094	27.0565					16.72	191.667	16.72	235.417
	1.3683	7		577.576	6.41414	577.576	27.0138					16.76	153.333	16.76	259.167
	1.3733	9		578.058	6.36112	578.058	26.9709					16.8	166.667	16.8	228.75
	1.3783	9		578.54	6.30787	578.54	26.9288					16.84	178.333	16.84	240
	1.3833	16		579.022	6.25858	579.022	26.8892					16.88	176.667	16.88	246.25
	1.3883	10		579.504	6.21604	579.504	26.8528					16.92	161.667	16.92	247.083
	1.3933	11		579.986	6.17968	579.986	26.8179					16.96	169.167	16.96	243.75
	1.3983	14		580.468	6.14551	580.468	26.7806					17	183.333	17	239.583
	1.4033	18		580.951	6.10799	580.951	26.7357					17.04	157.5	17.04	248.75
	1.4083	21		581.433	6.06281	581.433	26.6794					17.08	141.667	17.08	255.417
	1.4133	19		581.915	6.009	581.915	26.6112					17.12	148.333	17.12	236.667
	1.4183	20		582.397	5.94923	582.397	26.5351					17.16	143.333	17.16	249.167
	1.4233	34		582.879	5.88802	582.879	26.4577					17.2	157.5	17.2	239.167
	1.4283	38		583.361	5.82902	583.361	26.3865					17.24	150.833	17.24	241.667
	1.4333	53		583.843	5.7729	583.843	26.3262					17.28	124.167	17.28	277.083
	1.4383	62		584.325	5.71715	584.325	26.2774					17.32	150.833	17.32	266.25
	1.4433	79		584.808	5.65793	584.808	26.2364					17.36	140.833	17.36	231.25
	1.4483	88		585.29	5.59285	585.29	26.1978					17.4	154.167	17.4	285.417
	1.4533	111		585.772	5.52289	585.772	26.1566					17.44	135.833	17.44	292.083
	1.4583	149		586.254	5.45265	586.254	26.1105					17.48	117.5	17.48	303.333
	1.4633	141		586.736	5.3882	586.736	26.0603					17.52	145	17.52	325.417
	1.4683	173		587.218	5.33399	587.218	26.0086					17.56	131.667	17.56	329.583
	1.4733	188		587.7	5.29057	587.7	25.9574					17.6	138.333	17.6	352.917
	1.4783	211		588.182	5.25432	588.182	25.9071					17.64	115	17.64	386.25
	1.4833	243		588.665	5.21931	588.665	25.8561					17.68	120.833	17.68	409.167
	1.4883	244		589.147	5.18048	589.147	25.8019					17.72	110.833	17.72	475.417
	1.4933	216		589.629	5.13611	589.629	25.7432					17.76	119.167	17.76	479.583
	1.4983	196		590.111	5.0884	590.111	25.681					17.8	111.667	17.8	553.75
	1.5033	191		590.593	5.04187	590.593	25.619					17.84	110.833	17.84	644.583
	1.5083	168		591.075	5.00052	591.075	25.5617					17.88	117.5	17.88	727.917
	1.5133	174		591.557	4.96539	591.557	25.5125					17.92	112.5	17.92	885
	1.5183	129		592.039	4.93411	592.039	25.4721					17.96	111.667	17.96	1062.08
	1.5233	109		592.521	4.90229	592.521	25.4384					18	96.6667	18	1272.08
	1.5283	98		593.004	4.86637	593.004	25.4073					18.04	110	18.04	1515.83
	1.5333	88		593.486	4.82559	593.486	25.3749					18.08	111.667	18.08	1832.08
	1.5383	75		593.968	4.78248	593.968	25.3394					18.12	116.667	18.12	2251.67
	1.5433	59		594.45	4.74117	594.45	25.3008					18.16	96.6667	18.16	2747.08
	1.5483	49		594.932	4.70468	594.932	25.2609					18.2	95.8333	18.2	3215.42
	1.5533	33		595.414	4.67273	595.414	25.2212					18.24	90.8333	18.24	3580
	1.5583	35		595.896	4.64164	595.896	25.1823					18.28	93.3333	18.28	3848.75
	1.5633	28		596.378	4.60616	596.378	25.1431					18.32	104.167	18.32	3766.25
	1.5683	25		596.861	4.56252	596.861	25.102					18.36	98.3333	18.36	3561.67
	1.5733	22		597.343	4.51076	597.343	25.0579					18.4	95.8333	18.4	3115
	1.5783	21		597.825	4.45532	597.825	25.0113					18.44	90.8333	18.44	2628.33
	1.5833	18		598.307	4.40313	598.307	24.9642					18.48	70.8333	18.48	2129.17
	1.5883	12		598.789	4.36059	598.789	24.9192					18.52	79.1667	18.52	1654.17
	1.5933	8		599.271	4.33064	599.271	24.8779					18.56	91.6667	18.56	1347.92
	1.5983	13		599.753	4.31185	599.753	24.8404					18.6	89.1667	18.6	1072.92
	1.6033	14		600.235	4.29959	600.235	24.8053					18.64	86.6667	18.64	860.833
	1.6083	12		600.717	4.28864	600.717	24.7713					18.68	93.3333	18.68	709.167
	1.6133	14		601.2	4.27568	601.2	24.7379					18.72	95	18.72	592.083
	1.6183	14		601.682	4.26051	601.682	24.7066					18.76	97.5	18.76	513.75
	1.6233	10		602.164	4.24508	602.164	24.6805					18.8	96.6667	18.8	422.083
	1.6283	9		602.646	4.23158	602.646	24.6625					18.84	101.667	18.84	374.583
	1.6333	7		603.128	4.2205	603.128	24.6541					18.88	88.3333	18.88	324.167
	1.6383	6		603.61	4.21019	603.61	24.6542					18.92	97.5	18.92	307.917
	1.6433	12		604.092	4.19786	604.092	24.6594					18.96	93.3333	18.96	289.167
	1.6483	17		604.574	4.18163	604.574	24.6661					19	94.1667	19	260
	1.6533	13		605.057	4.16213	605.057	24.6712					19.04	76.6667	19.04	233.75
	1.6583	13		605.539	4.1427	605.539	24.674					19.08	88.3333	19.08	201.667
	1.6633	17		606.021	4.1278	606.021	24.676					19.12	90	19.12	192.083
	1.6683	16		606.503	4.12069	606.503	24.6791					19.16	86.6667	19.16	177.083
	1.6733	17		606.985	4.12154	606.985	24.6849					19.2	80.8333	19.2	172.083
	1.6783	18		607.467	4.12731	607.467	24.6927					19.24	84.1667	19.24	156.25
	1.6833	20		607.949	4.13327	607.949	24.7006					19.28	98.3333	19.28	135.833
	1.6883	21		608.431	4.13567	608.431	24.7061					19.32	80.8333	19.32	147.083
	1.6933	20		608.913	4.13375	608.913	24.7085					19.36	81.6667	19.36	127.917
	1.6983	30		609.396	4.13025	609.396	24.7093					19.4	72.5	19.4	138.75
	1.7033	29		609.878	4.12992	609.878	24.7123					19.44	95	19.44	124.167
	1.7083	25		610.36	4.13703	610.36	24.7219					19.48	85	19.48	114.167
	1.7133	32		610.842	4.15312	610.842	24.7413					19.52	96.6667	19.52	112.5
	1.7183	38		611.324	4.17643	611.324	24.7714					19.56	85.8333	19.56	114.583
	1.7233	35		611.806	4.20306	611.806	24.8103					19.6	88.3333	19.6	103.333
	1.7283	46		612.288	4.22929	612.288	24.8547					19.64	95.8333	19.64	104.583
	1.7333	49		612.77	4.25356	612.77	24.902					19.68	85	19.68	102.083
	1.7383	43		613.253	4.27714	613.253	24.9511					19.72	76.6667	19.72	96.6667
	1.7433	45		613.735	4.30291	613.735	25.0027					19.76	83.3333	19.76	86.6667
	1.7483	44		614.217	4.33344	614.217	25.0584					19.8	95	19.8	93.3333
	1.7533	38		614.699	4.36909	614.699	25.1193					19.84	92.5	19.84	92.5
	1.7583	41		615.181	4.40772	615.181	25.1847					19.88	100.833	19.88	80
	1.7633	41		615.663	4.44592	615.663	25.2521					19.92	88.3333	19.92	81.25
	1.7683	36		616.145	4.48109	616.145	25.3185					19.96	94.1667	19.96	80
	1.7733	32		616.627	4.51314	616.627	25.3821					20	88.3333	20	76.6667
	1.7783	29		617.109	4.54471	617.109	25.443					20.04	123.333	20.04	84.1667
	1.7833	22		617.592	4.57974	617.592	25.5036					20.08	102.5	20.08	72.5
	1.7883	17		618.074	4.62123	618.074	25.5671					20.12	93.3333	20.12	77.5
	1.7933	23		618.556	4.66946	618.556	25.6361					20.16	96.6667	20.16	70.4167
	1.7983	20		619.038	4.72181	619.038	25.7109					20.2	76.6667	20.2	67.9167
	1.8033	16		619.52	4.7742	619.52	25.7893					20.24	75	20.24	74.5833
	1.8083	22		620.002	4.82342	620.002	25.8684					20.28	106.667	20.28	69.5833
	1.8133	24		620.484	4.86899	620.484	25.9452					20.32	105	20.32	63.3333
	1.8183	16		620.966	4.91344	620.966	26.019					20.36	110	20.36	66.6667
	1.8233	17		621.448	4.96076	621.448	26.0913					20.4	96.6667	20.4	68.75
	1.8283	12		621.931	5.0139	621.931	26.1651					20.44	100.833	20.44	66.6667
	1.8333	13		622.413	5.07272	622.413	26.2432					20.48	107.5	20.48	63.75
	1.8383	14		622.895	5.13373	622.895	26.3271					20.52	113.333	20.52	61.25
	1.8433	15		623.377	5.19155	623.377	26.4161					20.56	108.333	20.56	62.0833
	1.8483	13		623.859	5.24165	623.859	26.5079					20.6	108.333	20.6	62.0833
	1.8533	13		624.341	5.28262	624.341	26.6002					20.64	103.333	20.64	45
	1.8583	11		624.823	5.31701	624.823	26.6915					20.68	107.5	20.68	54.5833
	1.8633	11		625.305	5.34997	625.305	26.7815					20.72	125.833	20.72	70.4167
	1.8683	11		625.788	5.38679	625.788	26.8711					20.76	128.333	20.76	63.3333
	1.8733	11		626.27	5.43028	626.27	26.9608					20.8	143.333	20.8	60.8333
	1.8783	13		626.752	5.47975	626.752	27.0499					20.84	140	20.84	63.75
	1.8833	11		627.234	5.53163	627.234	27.1364					20.88	140.833	20.88	51.6667
	1.8883	10		627.716	5.58168	627.716	27.218					20.92	145.833	20.92	54.5833
	1.8933	9		628.198	5.62715	628.198	27.2927					20.96	148.333	20.96	57.9167
	1.8983	6		628.68	5.66798	628.68	27.3605					21	175	21	53.75
	1.9033	6		629.162	5.70629	629.162	27.4236					21.04	159.167	21.04	66.6667
	1.9083	10		629.644	5.74487	629.644	27.4854					21.08	158.333	21.08	53.75
	1.9133	13		630.127	5.78527	630.127	27.5492					21.12	173.333	21.12	51.6667
	1.9183	12		630.609	5.82714	630.609	27.6171					21.16	181.667	21.16	48.3333
	1.9233	11		631.091	5.86862	631.091	27.6893					21.2	199.167	21.2	49.5833
	1.9283	11		631.573	5.90781	631.573	27.7644					21.24	189.167	21.24	51.6667
	1.9333	12		632.055	5.94399	632.055	27.8405					21.28	237.5	21.28	51.6667
	1.9383	11		632.537	5.97811	632.537	27.9161					21.32	236.667	21.32	55.8333
	1.9433	11		633.019	6.01188	633.019	27.9905					21.36	215.833	21.36	52.0833
	1.9483	11		633.501	6.04624	633.501	28.0635					21.4	236.667	21.4	56.25
	1.9533	15		633.984	6.08026	633.984	28.1347					21.44	260.833	21.44	49.1667
	1.9583	16		634.466	6.11113	634.466	28.2029					21.48	310.833	21.48	53.75
	1.9633	13		634.948	6.13556	634.948	28.2658					21.52	342.5	21.52	49.1667
	1.9683	13		635.43	6.15169	635.43	28.3211					21.56	355	21.56	52.5
	1.9733	15		635.912	6.16063	635.912	28.3673					21.6	400.833	21.6	51.25
	1.9783	15		636.394	6.16647	636.394	28.4047					21.64	470	21.64	46.6667
	1.9833	10		636.876	6.17468	636.876	28.4354					21.68	570.833	21.68	52.0833
	1.9883	12		637.358	6.18967	637.358	28.4627					21.72	594.167	21.72	57.5
	1.9933	15		637.841	6.21267	637.841	28.4897					21.76	638.333	21.76	47.0833
	1.9983	14		638.323	6.24134	638.323	28.5181					21.8	784.167	21.8	42.0833
	2.0033	17		638.805	6.27088	638.805	28.5478					21.84	935	21.84	55.4167
	2.0083	16		639.287	6.29661	639.287	28.5774					21.88	1080.83	21.88	48.75
	2.0133	12		639.769	6.31603	639.769	28.6054					21.92	1293.33	21.92	50.8333
	2.0183	11		640.251	6.32991	640.251	28.6308					21.96	1480.83	21.96	53.3333
	2.0233	12		640.733	6.34138	640.733	28.6538					22	1799.17	22	59.1667
	2.0283	15		641.215	6.35391	641.215	28.6752					22.04	2075.83	22.04	52.9167
	2.0333	19		641.697	6.36918	641.697	28.6961					22.08	2534.17	22.08	52.5
	2.0383	18		642.179	6.38616	642.179	28.7165					22.12	2982.5	22.12	58.3333
	2.0433	13		642.662	6.40178	642.662	28.7354					22.16	3595.83	22.16	54.5833
	2.0483	14		643.144	6.41277	643.144	28.7511					22.2	4266.67	22.2	55
	2.0533	20		643.626	6.41761	643.626	28.7627					22.24	4855	22.24	57.0833
	2.0583	21		644.108	6.41758	644.108	28.7701					22.28	5252.5	22.28	54.5833
	2.0633	19		644.59	6.41606	644.59	28.7751					22.32	5637.5	22.32	65
	2.0683	17		645.072	6.41683	645.072	28.7801					22.36	5841.67	22.36	52.9167
	2.0733	13		645.554	6.42214	645.554	28.7877					22.4	5771.67	22.4	46.6667
	2.0783	15		646.036	6.4317	646.036	28.7988					22.44	5445	22.44	60.8333
	2.0833	16		646.519	6.44306	646.519	28.8131					22.48	5029.17	22.48	60.8333
	2.0883	12		647.001	6.45325	647.001	28.8286					22.52	4620.83	22.52	64.5833
	2.0933	9		647.483	6.46035	647.483	28.8431					22.56	4134.17	22.56	55
	2.0983	14		647.965	6.46462	647.965	28.855					22.6	3470.83	22.6	63.75
	2.1033	16		648.447	6.46798	648.447	28.8637					22.64	3052.5	22.64	62.5
	2.1083	20		648.929	6.47271	648.929	28.8697					22.68	2620.83	22.68	60.8333
	2.1133	20		649.411	6.47992	649.411	28.874					22.72	2231.67	22.72	56.6667
	2.1183	19		649.893	6.48883	649.893	28.8773					22.76	1837.5	22.76	62.0833
	2.1233	20		650.375	6.49725	650.375	28.8799					22.8	1658.33	22.8	62.0833
	2.1283	15		650.858	6.50294	650.858	28.8817					22.84	1387.5	22.84	61.6667
	2.1333	14		651.34	6.50506	651.34	28.8824					22.88	1213.33	22.88	62.0833
	2.1383	16		651.822	6.50478	651.822	28.8824					22.92	1095.83	22.92	67.9167
	2.1433	13		652.304	6.50468	652.304	28.8826					22.96	950.833	22.96	64.5833
	2.1483	13		652.786	6.5073	652.786	28.8838					23	820	23	73.3333
	2.1533	11		653.268	6.51359	653.268	28.8863					23.04	727.5	23.04	65.4167
	2.1583	11		653.75	6.52234	653.75	28.8895					23.08	624.167	23.08	73.3333
	2.1633	12		654.232	6.53067	654.232	28.8921					23.12	575	23.12	74.1667
	2.1683	14		654.715	6.53566	654.715	28.8926					23.16	570.833	23.16	75
	2.1733	11		655.197	6.53576	655.197	28.8905					23.2	519.167	23.2	83.75
	2.1783	11		655.679	6.53168	655.679	28.8862					23.24	474.167	23.24	79.5833
	2.1833	13		656.161	6.52585	656.161	28.8811					23.28	388.333	23.28	63.3333
	2.1883	18		656.643	6.52111	656.643	28.8772					23.32	354.167	23.32	67.9167
	2.1933	17		657.125	6.51915	657.125	28.8754					23.36	361.667	23.36	77.5
	2.1983	14		657.607	6.51986	657.607	28.8753					23.4	289.167	23.4	82.9167
	2.2033	9		658.089	6.52156	658.089	28.8753					23.44	269.167	23.44	88.3333
	2.2083	13		658.572	6.52223	658.572	28.8734					23.48	262.5	23.48	80.8333
	2.2133	11		659.054	6.52077	659.054	28.8681					23.52	214.167	23.52	102.5
	2.2183	10		659.536	6.51766	659.536	28.8594					23.56	211.667	23.56	98.3333
	2.2233	11		660.018	6.51455	660.018	28.8488					23.6	180	23.6	98.3333
	2.2283	12		660.5	6.51314	660.5	28.839					23.64	195.833	23.64	98.75
	2.2333	13		660.982	6.51411	660.982	28.8321					23.68	182.5	23.68	95.8333
	2.2383	10		661.464	6.51671	661.464	28.8294					23.72	180.833	23.72	100.417
	2.2433	11		661.946	6.5193	661.946	28.8308					23.76	174.167	23.76	112.917
	2.2483	10		662.428	6.52045	662.428	28.8352					23.8	157.5	23.8	115.833
	2.2533	14		662.91	6.5199	662.91	28.8418					23.84	145.833	23.84	129.167
	2.2583	17		663.393	6.51886	663.393	28.85					23.88	130.833	23.88	136.25
	2.2633	11		663.875	6.51918	663.875	28.8604					23.92	135	23.92	165
	2.2683	11		664.357	6.52211	664.357	28.8737					23.96	120	23.96	182.5
	2.2733	13		664.839	6.52726	664.839	28.8898					24	98.3333	24	182.917
	2.2783	12		665.321	6.53262	665.321	28.9076					24.04	107.5	24.04	195.833
	2.2833	11		665.803	6.53546	665.803	28.9243					24.08	121.667	24.08	222.917
	2.2883	12		666.285	6.534	666.285	28.9369					24.12	114.167	24.12	266.667
	2.2933	15		666.768	6.52852	666.768	28.9427					24.16	103.333	24.16	309.583
	2.2983	16		667.25	6.52166	667.25	28.9408					24.2	79.1667	24.2	379.167
	2.3033	14		667.732	6.5173	667.732	28.9318					24.24	70	24.24	423.75
	2.3083	13		668.214	6.51875	668.214	28.9179					24.28	96.6667	24.28	500.417
	2.3133	14		668.696	6.52719	668.696	28.9017					24.32	80.8333	24.32	610
	2.3183	15		669.178	6.54118	669.178	28.8852					24.36	78.3333	24.36	735
	2.3233	14		669.66	6.55751	669.66	28.8692					24.4	81.6667	24.4	839.167
	2.3283	12		670.142	6.57286	670.142	28.8542					24.44	59.1667	24.44	963.333
	2.3333	11		670.624	6.58537	670.624	28.8402					24.48	66.6667	24.48	1071.25
	2.3383	10		671.106	6.59537	671.106	28.828					24.52	56.6667	24.52	1100
	2.3433	11		671.589	6.60471	671.589	28.8189					24.56	69.1667	24.56	1137.5
	2.3483	12		672.071	6.61549	672.071	28.8142					24.6	70.8333	24.6	1077.5
	2.3533	11		672.553	6.62855	672.553	28.8147					24.64	67.5	24.64	989.167
	2.3583	13		673.035	6.64314	673.035	28.8197					24.68	55	24.68	850.417
	2.3633	9		673.517	6.65738	673.517	28.8272					24.72	62.5	24.72	754.167
	2.3683	14		673.999	6.66974	673.999	28.8349					24.76	49.1667	24.76	590.417
	2.3733	12		674.481	6.68011	674.481	28.8404					24.8	49.1667	24.8	498.333
	2.3783	14		674.963	6.69018	674.963	28.8428					24.84	46.6667	24.84	411.667
	2.3833	16		675.446	6.70247	675.446	28.8425					24.88	62.5	24.88	319.583
	2.3883	17		675.928	6.71885	675.928	28.841					24.92	47.5	24.92	254.167
	2.3933	13		676.41	6.73914	676.41	28.8395					24.96	51.6667	24.96	220.833
	2.3983	13		676.892	6.76087	676.892	28.8384					25	50	25	185
	2.4033	10		677.374	6.78026	677.374	28.8371					25.04	49.1667	25.04	145
	2.4083	9		677.856	6.79407	677.856	28.8344					25.08	63.3333	25.08	126.25
	2.4133	11		678.338	6.80125	678.338	28.8293					25.12	52.5	25.12	121.25
	2.4183	8		678.82	6.80353	678.82	28.8216					25.16	50.8333	25.16	106.25
	2.4233	11		679.303	6.8046	679.303	28.8126					25.2	51.6667	25.2	98.3333
	2.4283	11		679.785	6.80833	679.785	28.8039					25.24	53.3333	25.24	80.8333
	2.4333	17		680.267	6.817	680.267	28.7971					25.28	56.6667	25.28	88.3333
	2.4383	14		680.749	6.83037	680.749	28.793					25.32	56.6667	25.32	61.6667
	2.4433	15		681.231	6.84619	681.231	28.791					25.36	45	25.36	61.6667
	2.4483	15		681.713	6.8617	681.713	28.7901					25.4	44.1667	25.4	58.75
	2.4533	9		682.195	6.87519	682.195	28.7891					25.44	35	25.44	55
	2.4583	15		682.677	6.887	682.677	28.788					25.48	40	25.48	54.5833
	2.4633	14		683.159	6.89905	683.159	28.7877					25.52	42.5	25.52	50.4167
	2.4683	13		683.641	6.91361	683.641	28.7894					25.56	50	25.56	51.6667
	2.4733	17		684.124	6.93179	684.124	28.7944					25.6	42.5	25.6	45.8333
	2.4783	15		684.606	6.95284	684.606	28.8028					25.64	42.5	25.64	47.9167
	2.4833	13		685.088	6.97454	685.088	28.8136					25.68	35.8333	25.68	49.5833
	2.4883	13		685.57	6.99444	685.57	28.8249					25.72	44.1667	25.72	54.5833
	2.4933	16		686.052	7.01127	686.052	28.8349					25.76	29.1667	25.76	35.8333
	2.4983	14		686.534	7.02565	686.534	28.8428					25.8	36.6667	25.8	36.25
	2.5033	10		687.016	7.03961	687.016	28.8487					25.84	36.6667	25.84	40
	2.5083	15		687.499	7.05543	687.499	28.8535					25.88	29.1667	25.88	37.0833
	2.5133	20		687.981	7.07415	687.981	28.8582					25.92	35	25.92	39.1667
	2.5183	17		688.463	7.09504	688.463	28.8635					25.96	47.5	25.96	36.25
	2.5233	18		688.945	7.11589	688.945	28.869					26	45	26	30.8333
	2.5283	19		689.427	7.1344	689.427	28.8744					26.04	32.5	26.04	39.1667
	2.5333	23		689.909	7.14947	689.909	28.8795					26.08	40	26.08	34.1667
	2.5383	35		690.391	7.16199	690.391	28.8854					26.12	30	26.12	25.4167
	2.5433	30		690.873	7.17438	690.873	28.8936					26.16	30	26.16	44.5833
	2.5483	39		691.355	7.18946	691.355	28.9062					26.2	30.8333	26.2	35.4167
	2.5533	39		691.837	7.20903	691.837	28.9249					26.24	30	26.24	27.0833
	2.5583	53		692.32	7.23306	692.32	28.9497					26.28	30	26.28	37.0833
	2.5633	66		692.802	7.25999	692.802	28.9794					26.32	40.8333	26.32	36.6667
	2.5683	67		693.284	7.28767	693.284	29.0116					26.36	39.1667	26.36	29.1667
	2.5733	79		693.766	7.31452	693.766	29.0436					26.4	42.5	26.4	32.0833
	2.5783	86		694.248	7.3402	694.248	29.0736					26.44	32.5	26.44	33.3333
	2.5833	107		694.73	7.36525	694.73	29.1008					26.48	47.5	26.48	26.25
	2.5883	105		695.212	7.39023	695.212	29.125					26.52	26.6667	26.52	31.25
	2.5933	126		695.694	7.41481	695.694	29.1468					26.56	35	26.56	32.0833
	2.5983	123		696.177	7.43747	696.177	29.1664					26.6	32.5	26.6	32.9167
	2.6033	126		696.659	7.45613	696.659	29.1835					26.64	34.1667	26.64	34.1667
	2.6083	126		697.141	7.4694	697.141	29.1977					26.68	39.1667	26.68	31.25
	2.6133	155		697.623	7.47765	697.623	29.2089					26.72	33.3333	26.72	27.0833
	2.6183	139		698.105	7.48341	698.105	29.2176					26.76	32.5	26.76	30.4167
	2.6233	161		698.587	7.49057	698.587	29.2248					26.8	27.5	26.8	29.5833
	2.6283	160		699.069	7.50292	699.069	29.2321					26.84	26.6667	26.84	28.75
	2.6333	139		699.551	7.52255	699.551	29.2406					26.88	32.5	26.88	25.4167
	2.6383	154		700.034	7.54917	700.034	29.2509					26.92	32.5	26.92	32.5
	2.6433	142		700.516	7.58036	700.516	29.263					26.96	21.6667	26.96	25.8333
	2.6483	115		700.998	7.61288	700.998	29.2765					27	31.6667	27	32.5
	2.6533	109		701.48	7.64402	701.48	29.2919					27.04	27.5	27.04	30.4167
	2.6583	90		701.962	7.67265	701.962	29.3098					27.08	30	27.08	31.6667
	2.6633	73		702.444	7.69908	702.444	29.3314					27.12	22.5	27.12	29.5833
	2.6683	71		702.926	7.72434	702.926	29.3571					27.16	28.3333	27.16	25.8333
	2.6733	73		703.408	7.74913	703.408	29.3864					27.2	25.8333	27.2	25.8333
	2.6783	59		703.89	7.77336	703.89	29.4169					27.24	32.5	27.24	34.1667
	2.6833	49		704.373	7.79615	704.373	29.4453					27.28	21.6667	27.28	27.5
	2.6883	37		704.855	7.81677	704.855	29.4681					27.32	34.1667	27.32	22.0833
	2.6933	37		705.337	7.8352	705.337	29.4832					27.36	31.6667	27.36	27.5
	2.6983	30		705.819	7.85258	705.819	29.4908					27.4	17.5	27.4	27.5
	2.7033	27		706.301	7.87064	706.301	29.4929					27.44	32.5	27.44	22.5
	2.7083	23		706.783	7.89087	706.783	29.4927					27.48	22.5	27.48	25.8333
	2.7133	14		707.265	7.91362	707.265	29.493					27.52	29.1667	27.52	25.4167
	2.7183	16		707.747	7.938	707.747	29.4952					27.56	30.8333	27.56	24.5833
	2.7233	19		708.23	7.96248	708.23	29.4991					27.6	35.8333	27.6	25.4167
	2.7283	16		708.712	7.98593	708.712	29.5032					27.64	32.5	27.64	27.5
	2.7333	12		709.194	8.00853	709.194	29.5062					27.68	25.8333	27.68	25
	2.7383	14		709.676	8.03186	709.676	29.5078					27.72	22.5	27.72	28.75
	2.7433	13		710.158	8.05814	710.158	29.5095					27.76	21.6667	27.76	23.3333
	2.7483	14		710.64	8.08878	710.64	29.5134					27.8	34.1667	27.8	30.8333
	2.7533	10		711.122	8.12349	711.122	29.5219					27.84	18.3333	27.84	23.3333
	2.7583	15		711.604	8.16001	711.604	29.5358					27.88	20	27.88	25.8333
	2.7633	19		712.086	8.19496	712.086	29.5545					27.92	30	27.92	25.8333
	2.7683	14		712.568	8.22536	712.568	29.5758					27.96	30	27.96	24.1667
	2.7733	21		713.051	8.24996	713.051	29.5972					28	26.6667	28	27.0833
	2.7783	17		713.533	8.26982	713.533	29.6171					28.04	19.1667	28.04	26.25
	2.7833	24		714.015	8.28766	714.015	29.635					28.08	24.1667	28.08	23.75
	2.7883	25		714.497	8.30656	714.497	29.6521					28.12	31.6667	28.12	25
	2.7933	24		714.979	8.32847	714.979	29.6698					28.16	25.8333	28.16	23.75
	2.7983	19		715.461	8.35363	715.461	29.6892					28.2	24.1667	28.2	19.1667
	2.8033	21		715.943	8.38084	715.943	29.7101					28.24	27.5	28.24	22.5
	2.8083	17		716.426	8.40857	716.426	29.7311					28.28	20.8333	28.28	23.3333
	2.8133	19		716.908	8.43609	716.908	29.7501					28.32	23.3333	28.32	22.9167
	2.8183	23		717.39	8.46407	717.39	29.7653					28.36	20.8333	28.36	22.9167
	2.8233	26		717.872	8.4941	717.872	29.7761					28.4	31.6667	28.4	21.25
	2.8283	21		718.354	8.52764	718.354	29.7829					28.44	18.3333	28.44	30
	2.8333	20		718.836	8.56491	718.836	29.7873					28.48	25.8333	28.48	23.75
	2.8383	27		719.318	8.6045	719.318	29.7911					28.52	21.6667	28.52	19.5833
	2.8433	18		719.8	8.64393	719.8	29.7958					28.56	27.5	28.56	20.4167
	2.8483	20		720.282	8.68086	720.282	29.8027					28.6	27.5	28.6	20.8333
	2.8533	22		720.764	8.71429	720.764	29.8123					28.64	20.8333	28.64	26.6667
	2.8583	24		721.247	8.74501	721.247	29.8252					28.68	22.5	28.68	23.3333
	2.8633	13		721.729	8.77518	721.729	29.8416					28.72	32.5	28.72	24.1667
	2.8683	15		722.211	8.80705	722.211	29.8615					28.76	20.8333	28.76	22.5
	2.8733	18		722.693	8.8418	722.693	29.8845					28.8	24.1667	28.8	23.75
	2.8783	17		723.175	8.87907	723.175	29.9096					28.84	24.1667	28.84	19.5833
	2.8833	9		723.657	8.91732	723.657	29.9351					28.88	23.3333	28.88	23.3333
	2.8883	9		724.139	8.955	724.139	29.9596					28.92	27.5	28.92	17.5
	2.8933	16		724.621	8.99155	724.621	29.9822					28.96	23.3333	28.96	15.4167
	2.8983	11		725.104	9.02793	725.104	30.0027					29	20	29	18.75
	2.9033	13		725.586	9.06603	725.586	30.022					29.04	30	29.04	17.0833
	2.9083	8		726.068	9.10757	726.068	30.041					29.08	22.5	29.08	22.0833
	2.9133	14		726.55	9.15292	726.55	30.0609					29.12	23.3333	29.12	24.5833
	2.9183	12		727.032	9.20084	727.032	30.0817					29.16	27.5	29.16	23.75
	2.9233	9		727.514	9.24893	727.514	30.103					29.2	26.6667	29.2	21.6667
	2.9283	10		727.996	9.29496	727.996	30.124					29.24	21.6667	29.24	24.1667
	2.9333	4		728.478	9.33795	728.478	30.1443					29.28	23.3333	29.28	15.4167
	2.9383	6		728.961	9.37878	728.961	30.1642					29.32	13.3333	29.32	20.8333
	2.9433	11		729.443	9.41958	729.443	30.1846					29.36	21.6667	29.36	20
	2.9483	12		729.925	9.46256	729.925	30.2066					29.4	28.3333	29.4	22.9167
	2.9533	15		730.407	9.50875	730.407	30.2307					29.44	26.6667	29.44	24.1667
	2.9583	13		730.889	9.55753	730.889	30.2564					29.48	31.6667	29.48	22.0833
	2.9633	7		731.371	9.60704	731.371	30.2822					29.52	18.3333	29.52	20.8333
	2.9683	9		731.853	9.65535	731.853	30.3065					29.56	32.5	29.56	22.0833
	2.9733	9		732.335	9.70162	732.335	30.3281					29.6	20.8333	29.6	22.5
	2.9783	11		732.817	9.74665	732.817	30.3472					29.64	24.1667	29.64	25.8333
	2.9833	9		733.3	9.79235	733.3	30.3654					29.68	24.1667	29.68	22.5
	2.9883	9		733.782	9.84063	733.782	30.385					29.72	20	29.72	22.5
	2.9933	7		734.264	9.89215	734.264	30.408					29.76	35	29.76	17.0833
	2.9983	7		734.746	9.94589	734.746	30.4353					29.8	31.6667	29.8	18.75
	3.0033	12		735.228	9.99958	735.228	30.4666					29.84	19.1667	29.84	26.25
	3.0083	11		735.71	10.0509	735.71	30.4999					29.88	18.3333	29.88	17.9167
	3.0133	13		736.192	10.0989	736.192	30.533					29.92	28.3333	29.92	24.5833
	3.0183	10		736.674	10.1444	736.674	30.564					29.96	24.1667	29.96	20.4167
	3.0233	5		737.157	10.1895	737.157	30.5916					30	30.8333	30	23.3333
	3.0283	9		737.639	10.2369	737.639	30.6154					30.04	30.8333	30.04	25.8333
	3.0333	8		738.121	10.2879	738.121	30.6356					30.08	26.6667	30.08	21.25
	3.0383	16		738.603	10.3425	738.603	30.6526					30.12	25	30.12	22.0833
	3.0433	17		739.085	10.3991	739.085	30.6669					30.16	31.6667	30.16	24.1667
	3.0483	9		739.567	10.4558	739.567	30.6792					30.2	25	30.2	18.75
	3.0533	10		740.049	10.5118	740.049	30.691					30.24	22.5	30.24	23.75
	3.0583	8		740.531	10.5676	740.531	30.7041					30.28	21.6667	30.28	24.1667
	3.0633	12		741.013	10.625	741.013	30.7211					30.32	32.5	30.32	21.6667
	3.0683	9		741.495	10.6858	741.495	30.7437					30.36	13.3333	30.36	20
	3.0733	7		741.978	10.7508	741.978	30.7725					30.4	20	30.4	23.3333
	3.0783	10		742.46	10.819	742.46	30.806					30.44	33.3333	30.44	24.5833
	3.0833	12		742.942	10.8883	742.942	30.8417					30.48	15	30.48	22.0833
	3.0883	6		743.424	10.9561	743.424	30.8761					30.52	29.1667	30.52	27.9167
	3.0933	10		743.906	11.0205	743.906	30.9069					30.56	14.1667	30.56	20.8333
	3.0983	12		744.388	11.0814	744.388	30.9331					30.6	20.8333	30.6	27.5
	3.1033	7		744.87	11.1395	744.87	30.9554					30.64	26.6667	30.64	33.3333
	3.1083	7		745.352	11.1961	745.352	30.9761					30.68	20.8333	30.68	26.6667
	3.1133	10		745.835	11.2519	745.835	30.997					30.72	26.6667	30.72	26.25
	3.1183	8		746.317	11.3062	746.317	31.0193					30.76	24.1667	30.76	32.5
	3.1233	7		746.799	11.3579	746.799	31.0423					30.8	28.3333	30.8	17.9167
	3.1283	7		747.281	11.406	747.281	31.0644					30.84	25.8333	30.84	27.5
	3.1333	10		747.763	11.4508	747.763	31.0837					30.88	15.8333	30.88	30.8333
	3.1383	12		748.245	11.4941	748.245	31.0993					30.92	23.3333	30.92	30.8333
	3.1433	6		748.727	11.5389	748.727	31.1118					30.96	21.6667	30.96	24.1667
	3.1483	16		749.209	11.5879	749.209	31.1227					31	25	31	28.75
	3.1533	13		749.692	11.6423	749.692	31.1343					31.04	29.1667	31.04	27.0833
	3.1583	9		750.174	11.7015	750.174	31.1481					31.08	24.1667	31.08	26.6667
	3.1633	13		750.656	11.763	750.656	31.1647					31.12	19.1667	31.12	22.5
	3.1683	9		751.138	11.8241	751.138	31.1834					31.16	25	31.16	20
	3.1733	6		751.62	11.8829	751.62	31.2032					31.2	26.6667	31.2	19.1667
	3.1783	13		752.102	11.9395	752.102	31.2233					31.24	14.1667	31.24	22.0833
	3.1833	6		752.584	11.9953	752.584	31.2437					31.28	23.3333	31.28	20.8333
	3.1883	6		753.066	12.0524	753.066	31.2654					31.32	20.8333	31.32	22.0833
	3.1933	9		753.548	12.1124	753.548	31.2894					31.36	23.3333	31.36	24.1667
	3.1983	7		754.031	12.1754	754.031	31.3161					31.4	23.3333	31.4	16.6667
	3.2033	11		754.513	12.24	754.513	31.3449					31.44	25.8333	31.44	20
	3.2083	10		754.995	12.3045	754.995	31.3744					31.48	30.8333	31.48	20.4167
	3.2133	6		755.477	12.3676	755.477	31.4026					31.52	27.5	31.52	22.0833
	3.2183	9		755.959	12.4295	755.959	31.4279					31.56	34.1667	31.56	15
	3.2233	6		756.441	12.4908	756.441	31.4496					31.6	32.5	31.6	15
	3.2283	7		756.923	12.5528	756.923	31.4677					31.64	27.5	31.64	21.25
	3.2333	11		757.405	12.6159	757.405	31.4831					31.68	30	31.68	14.5833
	3.2383	9		757.888	12.6791	757.888	31.4964					31.72	21.6667	31.72	15.4167
	3.2433	10		758.37	12.7407	758.37	31.5081					31.76	24.1667	31.76	16.6667
	3.2483	11		758.852	12.799	758.852	31.5182					31.8	19.1667	31.8	20
	3.2533	15		759.334	12.8533	759.334	31.5267					31.84	25	31.84	15
	3.2583	8		759.816	12.9044	759.816	31.5338					31.88	19.1667	31.88	17.9167
	3.2633	8		760.298	12.9543	760.298	31.5404					31.92	12.5	31.92	22.5
	3.2683	10		760.78	13.0056	760.78	31.5478					31.96	22.5	31.96	22.9167
	3.2733	7		761.262	13.0595	761.262	31.5574					32	25.8333	32	18.75
	3.2783	8		761.744	13.1163	761.744	31.57					32.04	18.3333	32.04	13.3333
	3.2833	9		762.227	13.1747	762.227	31.5856					32.08	21.6667	32.08	14.5833
	3.2883	13		762.709	13.2333	762.709	31.6035					32.12	22.5	32.12	24.5833
	3.2933	6		763.191	13.2913	763.191	31.6229					32.16	20.8333	32.16	18.75
	3.2983	7		763.673	13.349	763.673	31.643					32.2	22.5	32.2	16.25
	3.3033	12		764.155	13.4078	764.155	31.6638					32.24	16.6667	32.24	19.5833
	3.3083	9		764.637	13.4688	764.637	31.6851					32.28	27.5	32.28	21.6667
	3.3133	12		765.119	13.5325	765.119	31.707					32.32	23.3333	32.32	17.0833
	3.3183	14		765.601	13.5977	765.601	31.7291					32.36	28.3333	32.36	11.6667
	3.3233	14		766.083	13.6621	766.083	31.7501					32.4	23.3333	32.4	17.9167
	3.3283	11		766.566	13.7234	766.566	31.7689					32.44	23.3333	32.44	17.0833
	3.3333	10		767.048	13.7805	767.048	31.7843					32.48	16.6667	32.48	16.25
	3.3383	8		767.53	13.8338	767.53	31.7959					32.52	16.6667	32.52	23.3333
	3.3433	10		768.012	13.8852	768.012	31.8045					32.56	22.5	32.56	16.6667
	3.3483	9		768.494	13.9369	768.494	31.8114					32.6	19.1667	32.6	18.75
	3.3533	6		768.976	13.9904	768.976	31.818					32.64	11.6667	32.64	19.5833
	3.3583	8		769.458	14.0456	769.458	31.8256					32.68	20	32.68	15.8333
	3.3633	7		769.94	14.1013	769.94	31.8344					32.72	30	32.72	14.1667
	3.3683	10		770.423	14.1556	770.423	31.8441					32.76	22.5	32.76	17.0833
	3.3733	9		770.905	14.2074	770.905	31.8544					32.8	21.6667	32.8	16.6667
	3.3783	12		771.387	14.2568	771.387	31.8651					32.84	25.8333	32.84	18.3333
	3.3833	9		771.869	14.3052	771.869	31.8765					32.88	22.5	32.88	15.4167
	3.3883	10		772.351	14.3541	772.351	31.8892					32.92	22.5	32.92	21.25
	3.3933	6		772.833	14.4044	772.833	31.904					32.96	19.1667	32.96	17.9167
	3.3983	9		773.315	14.4558	773.315	31.9208					33	20.8333	33	17.9167
	3.4033	12		773.797	14.507	773.797	31.939					33.04	16.6667	33.04	17.0833
	3.4083	8		774.279	14.5568	774.279	31.9577					33.08	25	33.08	18.3333
	3.4133	5		774.762	14.6042	774.762	31.9755					33.12	29.1667	33.12	17.0833
	3.4183	10		775.244	14.6501	775.244	31.9918					33.16	25.8333	33.16	16.25
	3.4233	10		775.726	14.6961	775.726	32.0067					33.2	20	33.2	17.0833
	3.4283	9		776.208	14.7439	776.208	32.0207					33.24	20	33.24	20
	3.4333	8		776.69	14.7944	776.69	32.0345					33.28	27.5	33.28	14.1667
	3.4383	10		777.172	14.8469	777.172	32.0485					33.32	19.1667	33.32	19.5833
	3.4433	8		777.654	14.8998	777.654	32.0623					33.36	29.1667	33.36	19.1667
	3.4483	9		778.136	14.951	778.136	32.0756					33.4	20	33.4	18.3333
	3.4533	9		778.619	14.999	778.619	32.0876					33.44	27.5	33.44	14.5833
	3.4583	8		779.101	15.0439	779.101	32.0984					33.48	36.6667	33.48	16.25
	3.4633	7		779.583	15.0869	779.583	32.1084					33.52	25.8333	33.52	18.3333
	3.4683	13		780.065	15.1296	780.065	32.1184					33.56	34.1667	33.56	22.5
	3.4733	4		780.547	15.173	780.547	32.1293					33.6	26.6667	33.6	14.5833
	3.4783	13		781.029	15.2168	781.029	32.1415					33.64	33.3333	33.64	14.5833
	3.4833	8		781.511	15.2597	781.511	32.1547					33.68	25.8333	33.68	16.25
	3.4883	7		781.993	15.3005	781.993	32.1687					33.72	29.1667	33.72	17.9167
	3.4933	10		782.476	15.3386	782.476	32.1831					33.76	33.3333	33.76	16.25
	3.4983	8		782.958	15.375	782.958	32.1979					33.8	20	33.8	16.6667
	3.5033	11		783.44	15.4114	783.44	32.214					33.84	33.3333	33.84	19.1667
	3.5083	10		783.922	15.4498	783.922	32.2321					33.88	33.3333	33.88	15.4167
	3.5133	7		784.404	15.4911	784.404	32.2526					33.92	30.8333	33.92	15
	3.5183	13		784.886	15.5345	784.886	32.2753					33.96	36.6667	33.96	19.5833
	3.5233	6		785.368	15.578	785.368	32.2986					34	28.3333	34	17.5
	3.5283	11		785.85	15.6191	785.85	32.321					34.04	38.3333	34.04	16.6667
	3.5333	4		786.332	15.6562	786.332	32.3406					34.08	30.8333	34.08	19.1667
	3.5383	7		786.814	15.6896	786.814	32.3569					34.12	25	34.12	20
	3.5433	10		787.297	15.7207	787.297	32.37					34.16	32.5	34.16	14.1667
	3.5483	13		787.779	15.7516	787.779	32.3811					34.2	28.3333	34.2	21.25
	3.5533	13		788.261	15.7837	788.261	32.3917					34.24	41.6667	34.24	18.3333
	3.5583	9		788.743	15.817	788.743	32.4025					34.28	34.1667	34.28	20
	3.5633	6		789.225	15.8503	789.225	32.4138					34.32	30.8333	34.32	10.8333
	3.5683	16		789.707	15.8818	789.707	32.4251					34.36	29.1667	34.36	15.8333
	3.5733	3		790.189	15.9103	790.189	32.4357					34.4	20	34.4	17.0833
	3.5783	4		790.671	15.9362	790.671	32.4455					34.44	18.3333	34.44	18.75
	3.5833	7		791.154	15.961	791.154	32.4552					34.48	25.8333	34.48	17.9167
	3.5883	11		791.636	15.9868	791.636	32.4659					34.52	26.6667	34.52	15.4167
	3.5933	10		792.118	16.0148	792.118	32.4791					34.56	21.6667	34.56	13.75
	3.5983	12		792.6	16.045	792.6	32.4955					34.6	31.6667	34.6	14.5833
	3.6033	5		793.082	16.0759	793.082	32.5155					34.64	16.6667	34.64	13.75
	3.6083	11		793.564	16.1054	793.564	32.5386					34.68	26.6667	34.68	15
	3.6133	9		794.046	16.1319	794.046	32.564					34.72	25	34.72	14.5833
	3.6183	7		794.528	16.1553	794.528	32.591					34.76	18.3333	34.76	19.5833
	3.6233	10		795.01	16.1766	795.01	32.6192					34.8	20	34.8	12.5
	3.6283	2		795.493	16.1973	795.493	32.6481					34.84	26.6667	34.84	16.25
	3.6333	4		795.975	16.2184	795.975	32.6771					34.88	30	34.88	16.6667
	3.6383	18		796.457	16.2397	796.457	32.705					34.92	26.6667	34.92	15
	3.6433	6		796.939	16.2599	796.939	32.7303					34.96	15.8333	34.96	18.3333
	3.6483	9		797.421	16.2776	797.421	32.7514					35	18.3333	35	17.5
	3.6533	6		797.903	16.2925	797.903	32.7677					35.04	21.6667	35.04	19.5833
	3.6583	17		798.385	16.3055	798.385	32.7797					35.08	20.8333	35.08	22.5
	3.6633	11		798.867	16.3193	798.867	32.7893					35.12	24.1667	35.12	18.3333
	3.6683	13		799.35	16.3364	799.35	32.799					35.16	23.3333	35.16	14.5833
	3.6733	9		799.832	16.3584	799.832	32.8112					35.2	15	35.2	18.3333
	3.6783	7		800.314	16.385	800.314	32.8273					35.24	20	35.24	20.4167
	3.6833	6		800.796	16.4138	800.796	32.8473					35.28	21.6667	35.28	10
	3.6883	4		801.278	16.4418	801.278	32.8702					35.32	21.6667	35.32	16.6667
	3.6933	6		801.76	16.4661	801.76	32.8949					35.36	17.5	35.36	16.6667
	3.6983	10		802.242	16.486	802.242	32.9206					35.4	25	35.4	17.9167
	3.7033	9		802.724	16.5022	802.724	32.9477					35.44	23.3333	35.44	15
	3.7083	6		803.207	16.5167	803.207	32.9771					35.48	11.6667	35.48	17.5
	3.7133	13		803.689	16.5314	803.689	33.0098					35.52	25.8333	35.52	20
	3.7183	13		804.171	16.5474	804.171	33.0463					35.56	19.1667	35.56	17.5
	3.7233	6		804.653	16.5645	804.653	33.086					35.6	20.8333	35.6	13.75
	3.7283	9		805.135	16.5818	805.135	33.1275					35.64	21.6667	35.64	23.75
	3.7333	8		805.617	16.5987	805.617	33.1691					35.68	19.1667	35.68	20
	3.7383	6		806.099	16.6149	806.099	33.2095					35.72	13.3333	35.72	13.3333
	3.7433	12		806.581	16.6312	806.581	33.2484					35.76	18.3333	35.76	19.5833
	3.7483	6		807.063	16.6481	807.063	33.2858					35.8	13.3333	35.8	13.3333
	3.7533	7		807.545	16.6661	807.545	33.3223					35.84	19.1667	35.84	17.5
	3.7583	13		808.028	16.6844	808.028	33.3583					35.88	21.6667	35.88	19.1667
	3.7633	11		808.51	16.7017	808.51	33.3934					35.92	13.3333	35.92	16.25
	3.7683	8		808.992	16.717	808.992	33.4272					35.96	20.8333	35.96	18.3333
	3.7733	10		809.474	16.7299	809.474	33.4589					36	19.1667	36	13.75
	3.7783	12		809.956	16.7416	809.956	33.4885					36.04	16.6667	36.04	15.8333
	3.7833	9		810.438	16.7539	810.438	33.5167					36.08	18.3333	36.08	11.6667
	3.7883	8		810.92	16.7689	810.92	33.5447					36.12	14.1667	36.12	13.3333
	3.7933	9		811.403	16.787	811.403	33.5738					36.16	17.5	36.16	14.5833
	3.7983	5		811.885	16.8075	811.885	33.6048					36.2	22.5	36.2	15.8333
	3.8033	2		812.367	16.8282	812.367	33.6382					36.24	19.1667	36.24	19.1667
	3.8083	4		812.849	16.847	812.849	33.6737					36.28	20	36.28	23.3333
	3.8133	5		813.331	16.8625	813.331	33.7109					36.32	26.6667	36.32	16.25
	3.8183	6		813.813	16.8752	813.813	33.7497					36.36	19.1667	36.36	17.0833
	3.8233	5		814.295	16.8868	814.295	33.79					36.4	26.6667	36.4	15.4167
	3.8283	5		814.777	16.8994	814.777	33.8315					36.44	21.6667	36.44	16.25
	3.8333	4		815.259	16.9143	815.259	33.8737					36.48	25	36.48	18.3333
	3.8383	12		815.742	16.9315	815.742	33.9153					36.52	16.6667	36.52	19.1667
	3.8433	5		816.224	16.9492	816.224	33.9544					36.56	18.3333	36.56	16.6667
	3.8483	10		816.706	16.9657	816.706	33.9892					36.6	16.6667	36.6	17.9167
	3.8533	10		817.188	16.9795	817.188	34.0185					36.64	26.6667	36.64	10.8333
	3.8583	4		817.67	16.9908	817.67	34.0424					36.68	19.1667	36.68	23.3333
	3.8633	13		818.152	17.001	818.152	34.0623					36.72	19.1667	36.72	14.5833
	3.8683	13		818.634	17.0121	818.634	34.0805					36.76	13.3333	36.76	12.9167
	3.8733	9		819.116	17.0254	819.116	34.0992					36.8	24.1667	36.8	20.8333
	3.8783	10		819.598	17.0408	819.598	34.1199					36.84	22.5	36.84	14.5833
	3.8833	7		820.081	17.0571	820.081	34.1428					36.88	15.8333	36.88	14.5833
	3.8883	6		820.563	17.0725	820.563	34.1673					36.92	24.1667	36.92	17.5
	3.8933	6		821.045	17.0855	821.045	34.1926					36.96	20.8333	36.96	17.9167
	3.8983	2		821.527	17.0958	821.527	34.2178					37	15.8333	37	18.75
	3.9033	10		822.009	17.1043	822.009	34.2431					37.04	20	37.04	13.75
	3.9083	6		822.491	17.1119	822.491	34.2689					37.08	20.8333	37.08	17.9167
	3.9133	8		822.973	17.1194	822.973	34.2958					37.12	19.1667	37.12	17.0833
	3.9183	7		823.455	17.1265	823.455	34.3237					37.16	21.6667	37.16	15
	3.9233	3		823.938	17.1323	823.938	34.3519					37.2	23.3333	37.2	18.75
	3.9283	5		824.42	17.1357	824.42	34.3789					37.24	17.5	37.24	19.5833
	3.9333	5		824.902	17.1367	824.902	34.4034					37.28	18.3333	37.28	18.3333
	3.9383	6		825.384	17.1365	825.384	34.4247					37.32	15	37.32	15.8333
	3.9433	10		825.866	17.1372	825.866	34.4428					37.36	14.1667	37.36	13.75
	3.9483	12		826.348	17.1409	826.348	34.4591					37.4	18.3333	37.4	14.5833
	3.9533	6		826.83	17.1488	826.83	34.4747					37.44	17.5	37.44	15
	3.9583	9		827.312	17.1601	827.312	34.4909					37.48	21.6667	37.48	13.75
	3.9633	9		827.794	17.173	827.794	34.5077					37.52	18.3333	37.52	14.1667
	3.9683	10		828.277	17.1847	828.277	34.5244					37.56	16.6667	37.56	17.9167
	3.9733	9		828.759	17.1933	828.759	34.5394					37.6	10	37.6	17.0833
	3.9783	5		829.241	17.1979	829.241	34.5512					37.64	13.3333	37.64	17.0833
	3.9833	8		829.723	17.1989	829.723	34.5582					37.68	16.6667	37.68	11.6667
	3.9883	6		830.205	17.1975	830.205	34.5599					37.72	19.1667	37.72	20.8333
	3.9933	9		830.687	17.1944	830.687	34.5563					37.76	20.8333	37.76	16.25
	3.9983	7		831.169	17.19	831.169	34.548					37.8	21.6667	37.8	15.4167
	4.0033	8		831.651	17.1839	831.651	34.5366					37.84	14.1667	37.84	15.4167
	4.0083	7		832.134	17.1761	832.134	34.5244					37.88	21.6667	37.88	13.75
	4.0133	6		832.616	17.1677	832.616	34.5144					37.92	16.6667	37.92	19.5833
	4.0183	7		833.098	17.1607	833.098	34.51					37.96	20	37.96	15.8333
	4.0233	4		833.58	17.1579	833.58	34.5146					38	19.1667	38	12.5
	4.0283	7		834.062	17.1613	834.062	34.5305					38.04	26.6667	38.04	14.1667
	4.0333	5		834.544	17.1711	834.544	34.5584					38.08	27.5	38.08	13.75
	4.0383	5		835.026	17.1849	835.026	34.5968					38.12	17.5	38.12	16.25
	4.0433	11		835.508	17.1986	835.508	34.6421					38.16	22.5	38.16	14.1667
	4.0483	12		835.99	17.2079	835.99	34.6902					38.2	20	38.2	14.1667
	4.0533	8		836.472	17.2099	836.472	34.737					38.24	18.3333	38.24	14.1667
	4.0583	7		836.955	17.205	836.955	34.7795					38.28	24.1667	38.28	14.1667
	4.0633	9		837.437	17.1969	837.437	34.8166					38.32	30	38.32	13.3333
	4.0683	7		837.919	17.1913	837.919	34.8489					38.36	17.5	38.36	18.3333
	4.0733	7		838.401	17.1948	838.401	34.8778					38.4	23.3333	38.4	16.25
	4.0783	5		838.883	17.2125	838.883	34.9048					38.44	20	38.44	19.5833
	4.0833	8		839.365	17.2471	839.365	34.9309					38.48	18.3333	38.48	16.6667
	4.0883	7		839.847	17.2985	839.847	34.9564					38.52	21.6667	38.52	11.6667
	4.0933	11		840.33	17.3644	840.33	34.9814					38.56	25	38.56	15.8333
	4.0983	12		840.812	17.4411	840.812	35.0057					38.6	24.1667	38.6	14.1667
	4.1033	8		841.294	17.5245	841.294	35.0296					38.64	19.1667	38.64	17.0833
	4.1083	4		841.776	17.6103	841.776	35.0539					38.68	29.1667	38.68	10.4167
	4.1133	5		842.258	17.6945	842.258	35.0791					38.72	13.3333	38.72	17.5
	4.1183	5		842.74	17.7735	842.74	35.1056					38.76	15.8333	38.76	14.1667
	4.1233	6		843.222	17.8446	843.222	35.1329					38.8	22.5	38.8	13.75
	4.1283	8		843.704	17.9063	843.704	35.1604					38.84	23.3333	38.84	15.8333
	4.1333	6		844.186	17.959	844.186	35.1873					38.88	20	38.88	15.4167
	4.1383	7		844.669	18.0044	844.669	35.2131					38.92	17.5	38.92	15
	4.1433	9		845.151	18.0453	845.151	35.2377					38.96	19.1667	38.96	12.0833
	4.1483	8		845.633	18.0843	845.633	35.2615					39	20	39	15.8333
	4.1533	7		846.115	18.1229	846.115	35.2848					39.04	15	39.04	17.0833
	4.1583	17		846.597	18.1609	846.597	35.3078					39.08	15.8333	39.08	20.4167
	4.1633	10		847.079	18.1974	847.079	35.33					39.12	25	39.12	12.5
	4.1683	14		847.561	18.2309	847.561	35.351					39.16	17.5	39.16	17.9167
	4.1733	13		848.043	18.2611	848.043	35.3703					39.2	22.5	39.2	13.75
	4.1783	12		848.525	18.2886	848.525	35.3881					39.24	13.3333	39.24	16.6667
	4.1833	10		849.008	18.3156	849.008	35.4052					39.28	19.1667	39.28	14.1667
	4.1883	7		849.49	18.3441	849.49	35.4225					39.32	18.3333	39.32	15.4167
	4.1933	3		849.972	18.3755	849.972	35.4408					39.36	12.5	39.36	12.9167
	4.1983	8		850.454	18.4097	850.454	35.4601					39.4	21.6667	39.4	12.0833
	4.2033	10		850.936	18.4453	850.936	35.4799					39.44	17.5	39.44	15
	4.2083	11		851.418	18.4804	851.418	35.4996					39.48	15	39.48	15.4167
	4.2133	9		851.9	18.5133	851.9	35.5185					39.52	15	39.52	14.1667
	4.2183	10		852.382	18.5441	852.382	35.5368					39.56	20	39.56	12.5
	4.2233	6		852.865	18.5735	852.865	35.5556					39.6	20	39.6	12.9167
	4.2283	6		853.347	18.6029	853.347	35.5763					39.64	17.5	39.64	13.75
	4.2333	7		853.829	18.6333	853.829	35.6001					39.68	15	39.68	12.0833
	4.2383	11		854.311	18.6649	854.311	35.6275					39.72	12.5	39.72	16.6667
	4.2433	9		854.793	18.6965	854.793	35.6577					39.76	19.1667	39.76	13.3333
	4.2483	7		855.275	18.7273	855.275	35.6893					39.8	19.1667	39.8	13.3333
	4.2533	9		855.757	18.7564	855.757	35.7207					39.84	17.5	39.84	13.75
	4.2583	8		856.239	18.7844	856.239	35.7505					39.88	18.3333	39.88	13.3333
	4.2633	11		856.721	18.8128	856.721	35.7785					39.92	23.3333	39.92	22.0833
	4.2683	5		857.204	18.8433	857.204	35.8051					39.96	15	39.96	7.91667
	4.2733	6		857.686	18.8768	857.686	35.8312					40	18.3333	40	10.8333
	4.2783	6		858.168	18.9133	858.168	35.8574					40.04	17.5	40.04	17.9167
	4.2833	5		858.65	18.9514	858.65	35.8838					40.08	15.8333	40.08	15.4167
	4.2883	6		859.132	18.9896	859.132	35.91					40.12	25.8333	40.12	13.75
	4.2933	8		859.614	19.0266	859.614	35.9357					40.16	15	40.16	14.1667
	4.2983	9		860.096	19.0627	860.096	35.9605					40.2	12.5	40.2	14.1667
	4.3033	9		860.578	19.0986	860.578	35.9847					40.24	15	40.24	15.8333
	4.3083	7		861.061	19.136	861.061	36.0091					40.28	10.8333	40.28	13.75
	4.3133	8		861.543	19.1753	861.543	36.0344					40.32	14.1667	40.32	13.75
	4.3183	7		862.025	19.2163	862.025	36.0609					40.36	13.3333	40.36	13.75
	4.3233	7		862.507	19.2575	862.507	36.0882					40.4	15	40.4	15
	4.3283	7		862.989	19.2972	862.989	36.1155					40.44	20	40.44	12.0833
	4.3333	8		863.471	19.3346	863.471	36.142					40.48	10	40.48	12.9167
	4.3383	6		863.953	19.3699	863.953	36.1671					40.52	18.3333	40.52	14.1667
	4.3433	9		864.435	19.4047	864.435	36.1911					40.56	19.1667	40.56	13.3333
	4.3483	8		864.918	19.4413	864.918	36.215					40.6	18.3333	40.6	12.9167
	4.3533	8		865.399	19.481	865.399	36.24					40.64	8.33333	40.64	14.5833
	4.3583	7		865.882	19.5243	865.882	36.267					40.68	18.3333	40.68	16.25
	4.3633	5		866.364	19.5703	866.364	36.2965					40.72	12.5	40.72	13.75
	4.3683	8		866.846	19.6172	866.846	36.3281					40.76	16.6667	40.76	13.75
	4.3733	7		867.328	19.6637	867.328	36.3613					40.8	14.1667	40.8	17.0833
	4.3783	6		867.81	19.7092	867.81	36.3955					40.84	18.3333	40.84	9.16667
	4.3833	3		868.292	19.7543	868.292	36.4302					40.88	18.3333	40.88	10.8333
	4.3883	4		868.774	19.8001	868.774	36.4654					40.92	16.6667	40.92	11.6667
	4.3933	7		869.256	19.8473	869.256	36.5009					40.96	20	40.96	9.16667
	4.3983	9		869.739	19.8959	869.739	36.5363					41	20	41	12.5
	4.4033	10		870.221	19.9449	870.221	36.571					41.04	15	41.04	10.4167
	4.4083	9		870.703	19.9929	870.703	36.6041					41.08	11.6667	41.08	13.75
	4.4133	10		871.185	20.0391	871.185	36.6352					41.12	13.3333	41.12	15
	4.4183	7		871.667	20.0835	871.667	36.6642					41.16	15.8333	41.16	16.25
	4.4233	10		872.149	20.1272	872.149	36.692					41.2	17.5	41.2	12.9167
	4.4283	8		872.631	20.1716	872.631	36.7197					41.24	15.8333	41.24	16.25
	4.4333	9		873.113	20.2177	873.113	36.7485					41.28	14.1667	41.28	9.58333
	4.4383	10		873.596	20.2657	873.596	36.779					41.32	14.1667	41.32	9.16667
	4.4433	7		874.078	20.3148	874.078	36.8111					41.36	20.8333	41.36	8.75
	4.4483	7		874.56	20.364	874.56	36.8445					41.4	13.3333	41.4	16.6667
	4.4533	7		875.042	20.4127	875.042	36.8783					41.44	25	41.44	14.1667
	4.4583	10		875.524	20.4611	875.524	36.9122					41.48	12.5	41.48	14.1667
	4.4633	9		876.006	20.5106	876.006	36.9464					41.52	15.8333	41.52	16.25
	4.4683	7		876.488	20.5626	876.488	36.9819					41.56	13.3333	41.56	16.6667
	4.4733	7		876.97	20.6179	876.97	37.0194					41.6	13.3333	41.6	20.4167
	4.4783	6		877.452	20.6764	877.452	37.0595					41.64	18.3333	41.64	15.4167
	4.4833	5		877.935	20.7368	877.935	37.1023					41.68	20	41.68	15.4167
	4.4883	8		878.417	20.7976	878.417	37.147					41.72	15.8333	41.72	16.25
	4.4933	6		878.899	20.8575	878.899	37.1928					41.76	21.6667	41.76	12.5
	4.4983	4		879.381	20.9164	879.381	37.2387					41.8	14.1667	41.8	12.9167
	4.5033	4		879.863	20.9751	879.863	37.2843					41.84	11.6667	41.84	16.6667
	4.5083	8		880.345	21.0349	880.345	37.3295					41.88	14.1667	41.88	18.3333
	4.5133	4		880.827	21.0967	880.827	37.3747					41.92	15.8333	41.92	14.5833
	4.5183	5		881.309	21.1603	881.309	37.4198					41.96	14.1667	41.96	9.16667
	4.5233	6		881.792	21.225	881.792	37.4648					42	14.1667	42	15.8333
	4.5283	6		882.274	21.2892	882.274	37.5093					42.04	12.5	42.04	15.4167
	4.5333	8		882.756	21.3522	882.756	37.553					42.08	20	42.08	17.0833
	4.5383	8		883.238	21.4139	883.238	37.5958					42.12	14.1667	42.12	12.0833
	4.5433	10		883.72	21.4755	883.72	37.6378					42.16	20	42.16	12.9167
	4.5483	7		884.202	21.5386	884.202	37.6796					42.2	25	42.2	14.1667
	4.5533	5		884.684	21.6043	884.684	37.7216					42.24	16.6667	42.24	11.6667
	4.5583	7		885.166	21.6727	885.166	37.7637					42.28	10.8333	42.28	15.4167
	4.5633	7		885.648	21.7429	885.648	37.8058					42.32	15	42.32	16.6667
	4.5683	10		886.131	21.8136	886.131	37.8475					42.36	10.8333	42.36	12.0833
	4.5733	10		886.613	21.8833	886.613	37.8882					42.4	10	42.4	8.75
	4.5783	11		887.095	21.9516	887.095	37.9281					42.44	15.8333	42.44	13.3333
	4.5833	6		887.577	22.0186	887.577	37.9676					42.48	20	42.48	16.25
	4.5883	3		888.059	22.0851	888.059	38.0071					42.52	11.6667	42.52	10.4167
	4.5933	4		888.541	22.1518	888.541	38.0473					42.56	17.5	42.56	13.75
	4.5983	6		889.023	22.2186	889.023	38.0882					42.6	15	42.6	15.8333
	4.6033	5		889.505	22.285	889.505	38.1294					42.64	16.6667	42.64	13.3333
	4.6083	5		889.987	22.3502	889.987	38.1704					42.68	15	42.68	15
	4.6133	4		890.47	22.414	890.47	38.2106					42.72	15.8333	42.72	14.5833
	4.6183	4		890.952	22.4771	890.952	38.2502					42.76	18.3333	42.76	12.9167
	4.6233	8		891.434	22.5408	891.434	38.2896					42.8	18.3333	42.8	15.4167
	4.6283	8		891.916	22.6068	891.916	38.3298					42.84	20	42.84	13.3333
	4.6333	5		892.398	22.6761	892.398	38.3715					42.88	19.1667	42.88	13.3333
	4.6383	7		892.88	22.7488	892.88	38.4148					42.92	16.6667	42.92	13.75
	4.6433	8		893.362	22.8237	893.362	38.459					42.96	20.8333	42.96	11.6667
	4.6483	6		893.845	22.8993	893.845	38.5029					43	21.6667	43	15
	4.6533	6		894.327	22.974	894.327	38.5449					43.04	16.6667	43.04	18.75
	4.6583	8		894.809	23.0473	894.809	38.5843					43.08	19.1667	43.08	16.25
	4.6633	6		895.291	23.1196	895.291	38.6207					43.12	20	43.12	16.25
	4.6683	4		895.773	23.1919	895.773	38.6548					43.16	16.6667	43.16	15
	4.6733	7		896.255	23.2652	896.255	38.6876					43.2	16.6667	43.2	17.0833
	4.6783	7		896.737	23.3398	896.737	38.72					43.24	15.8333	43.24	18.75
	4.6833	7		897.219	23.4151	897.219	38.7527					43.28	19.1667	43.28	20
	4.6883	8		897.701	23.4902	897.701	38.7859					43.32	13.3333	43.32	20.8333
	4.6933	9		898.183	23.564	898.183	38.8192					43.36	15	43.36	18.3333
	4.6983	8		898.666	23.636	898.666	38.8525					43.4	21.6667	43.4	20.4167
	4.7033	7		899.148	23.7064	899.148	38.8856					43.44	15	43.44	20.4167
	4.7083	9		899.63	23.7759	899.63	38.9187					43.48	15.8333	43.48	21.6667
	4.7133	8		900.112	23.8452	900.112	38.9522					43.52	15	43.52	19.1667
	4.7183	8		900.594	23.9147	900.594	38.9864					43.56	21.6667	43.56	25
	4.7233	8		901.076	23.9845	901.076	39.0213					43.6	19.1667	43.6	22.9167
	4.7283	5		901.558	24.0547	901.558	39.0568					43.64	20.8333	43.64	20
	4.7333	6		902.04	24.125	902.04	39.0929					43.68	10.8333	43.68	24.5833
	4.7383	8		902.523	24.1958	902.523	39.1293					43.72	20	43.72	25.4167
	4.7433	6		903.005	24.2676	903.005	39.166					43.76	20.8333	43.76	31.25
	4.7483	6		903.487	24.3406	903.487	39.2027					43.8	17.5	43.8	33.75
	4.7533	8		903.969	24.4148	903.969	39.239					43.84	14.1667	43.84	34.5833
	4.7583	4		904.451	24.49	904.451	39.2741					43.88	15	43.88	36.6667
	4.7633	3		904.933	24.5654	904.933	39.3072					43.92	15	43.92	32.5
	4.7683	6		905.415	24.641	905.415	39.3378					43.96	17.5	43.96	33.3333
	4.7733	4		905.897	24.7171	905.897	39.3659					44	20	44	34.1667
	4.7783	4		906.38	24.7945	906.38	39.3925					44.04	20	44.04	32.0833
	4.7833	5		906.862	24.874	906.862	39.4191					44.08	10	44.08	39.1667
	4.7883	5		907.344	24.956	907.344	39.4477					44.12	15	44.12	28.75
	4.7933	3		907.826	25.0394	907.826	39.4795					44.16	10	44.16	30
	4.7983	4		908.308	25.1224	908.308	39.515					44.2	21.6667	44.2	19.5833
	4.8033	8		908.79	25.2023	908.79	39.5532					44.24	14.1667	44.24	19.1667
	4.8083	9		909.272	25.2771	909.272	39.5922					44.28	25	44.28	24.5833
	4.8133	8		909.754	25.3463	909.754	39.6298					44.32	18.3333	44.32	21.6667
	4.8183	7		910.236	25.411	910.236	39.664					44.36	19.1667	44.36	18.75
	4.8233	5		910.718	25.4738	910.718	39.6938					44.4	18.3333	44.4	20.4167
	4.8283	4		911.201	25.5377	911.201	39.7191					44.44	20	44.44	21.25
	4.8333	4		911.683	25.605	911.683	39.741					44.48	14.1667	44.48	17.0833
	4.8383	7		912.165	25.6767	912.165	39.7607					44.52	23.3333	44.52	17.9167
	4.8433	8		912.647	25.7523	912.647	39.7795					44.56	22.5	44.56	16.6667
	4.8483	7		913.129	25.8307	913.129	39.7987					44.6	17.5	44.6	20.4167
	4.8533	5		913.611	25.9104	913.611	39.8193					44.64	25	44.64	19.1667
	4.8583	7		914.093	25.9907	914.093	39.8418					44.68	21.6667	44.68	17.0833
	4.8633	9		914.576	26.0716	914.576	39.8666					44.72	21.6667	44.72	12.0833
	4.8683	7		915.058	26.1532	915.058	39.8939					44.76	25	44.76	12.9167
	4.8733	5		915.54	26.2359	915.54	39.923					44.8	27.5	44.8	12.0833
	4.8783	3		916.022	26.319	916.022	39.9527					44.84	25	44.84	15.8333
	4.8833	3		916.504	26.4017	916.504	39.9814					44.88	22.5	44.88	10.8333
	4.8883	6		916.986	26.4827	916.986	40.0075					44.92	23.3333	44.92	13.75
	4.8933	5		917.468	26.5615	917.468	40.0299					44.96	25	44.96	15.4167
	4.8983	5		917.95	26.6381	917.95	40.0485					45	22.5	45	13.3333
	4.9033	7		918.432	26.7135	918.432	40.0644					45.04	34.1667	45.04	16.6667
	4.9083	6		918.915	26.7886	918.915	40.0796					45.08	28.3333	45.08	18.75
	4.9133	5		919.397	26.8642	919.397	40.0962					45.12	19.1667	45.12	8.75
	4.9183	8		919.879	26.9403	919.879	40.1163					45.16	35.8333	45.16	17.0833
	4.9233	10		920.361	27.0162	920.361	40.1405					45.2	40	45.2	11.25
	4.9283	7		920.843	27.0914	920.843	40.1689					45.24	38.3333	45.24	12.9167
	4.9333	5		921.325	27.1655	921.325	40.2002					45.28	39.1667	45.28	17.0833
	4.9383	4		921.807	27.2393	921.807	40.2328					45.32	42.5	45.32	19.5833
	4.9433	3		922.289	27.314	922.289	40.2651					45.36	50.8333	45.36	12.0833
	4.9483	4		922.771	27.3913	922.771	40.2957					45.4	50.8333	45.4	15.8333
	4.9533	5		923.254	27.4719	923.254	40.3236					45.44	53.3333	45.44	10.4167
	4.9583	5		923.736	27.556	923.736	40.3486					45.48	56.6667	45.48	15.4167
	4.9633	8		924.218	27.6424	924.218	40.3706					45.52	56.6667	45.52	12.9167
	4.9683	7		924.7	27.73	924.7	40.3903					45.56	75	45.56	14.5833
	4.9733	5		925.182	27.8174	925.182	40.4087					45.6	75.8333	45.6	18.75
	4.9783	4		925.664	27.9043	925.664	40.4273					45.64	94.1667	45.64	17.0833
	4.9833	6		926.146	27.9908	926.146	40.4476					45.68	104.167	45.68	12.5
	4.9883	8		926.628	28.0772	926.628	40.4705					45.72	107.5	45.72	15
	4.9933	7		927.111	28.1638	927.111	40.4964					45.76	112.5	45.76	15.8333
	4.9983	6		927.593	28.2502	927.593	40.525					45.8	106.667	45.8	16.6667
	5.0033	9		928.075	28.336	928.075	40.555					45.84	122.5	45.84	10.8333
	5.0083	6		928.557	28.4206	928.557	40.5852					45.88	126.667	45.88	12.5
	5.0133	5		929.039	28.5042	929.039	40.6144					45.92	123.333	45.92	14.1667
	5.0183	9		929.521	28.5879	929.521	40.6422					45.96	112.5	45.96	10.4167
	5.0233	9		930.003	28.673	930.003	40.669					46	118.333	46	16.25
	5.0283	7		930.485	28.7608	930.485	40.6956					46.04	95.8333	46.04	17.0833
	5.0333	7		930.967	28.8517	930.967	40.7228					46.08	96.6667	46.08	9.58333
	5.0383	6		931.45	28.9447	931.45	40.7508					46.12	80.8333	46.12	21.25
	5.0433	6		931.932	29.038	931.932	40.7796					46.16	85.8333	46.16	10.4167
	5.0483	5		932.414	29.1296	932.414	40.8081					46.2	67.5	46.2	15.8333
	5.0533	6		932.896	29.2182	932.896	40.8355					46.24	80	46.24	9.58333
	5.0583	6		933.378	29.3036	933.378	40.8612					46.28	74.1667	46.28	13.3333
	5.0633	8		933.86	29.3871	933.86	40.8855					46.32	63.3333	46.32	19.5833
	5.0683	8		934.342	29.4704	934.342	40.9089					46.36	58.3333	46.36	12.5
	5.0733	5		934.824	29.5553	934.824	40.9321					46.4	60.8333	46.4	15.8333
	5.0783	5		935.307	29.6425	935.307	40.9559					46.44	36.6667	46.44	13.75
	5.0833	7		935.789	29.7321	935.789	40.9801					46.48	51.6667	46.48	12.9167
	5.0883	5		936.271	29.8234	936.271	41.0043					46.52	47.5	46.52	10.4167
	5.0933	6		936.753	29.9157	936.753	41.0278					46.56	42.5	46.56	12.5
	5.0983	7		937.235	30.0087	937.235	41.0502					46.6	42.5	46.6	15.4167
	5.1033	7		937.717	30.1025	937.717	41.0713					46.64	48.3333	46.64	12.0833
	5.1083	6		938.199	30.1976	938.199	41.0918					46.68	45	46.68	15
	5.1133	4		938.681	30.294	938.681	41.1126					46.72	40.8333	46.72	12.5
	5.1183	3		939.163	30.3914	939.163	41.1347					46.76	36.6667	46.76	11.6667
	5.1233	5		939.646	30.4886	939.646	41.1589					46.8	25.8333	46.8	11.6667
	5.1283	9		940.128	30.5845	940.128	41.1853					46.84	30.8333	46.84	14.1667
	5.1333	10		940.61	30.6784	940.61	41.2141					46.88	43.3333	46.88	14.1667
	5.1383	6		941.092	30.7703	941.092	41.2449					46.92	32.5	46.92	14.5833
	5.1433	4		941.574	30.8607	941.574	41.2774					46.96	30	46.96	12.9167
	5.1483	3		942.056	30.9506	942.056	41.3112					47	21.6667	47	13.75
	5.1533	6		942.538	31.0405	942.538	41.3457					47.04	24.1667	47.04	17.0833
	5.1583	5		943.02	31.1303	943.02	41.3801					47.08	21.6667	47.08	12.5
	5.1633	7		943.503	31.2194	943.503	41.4132					47.12	25.8333	47.12	14.5833
	5.1683	7		943.985	31.3069	943.985	41.444					47.16	29.1667	47.16	15
	5.1733	5		944.467	31.3922	944.467	41.4715					47.2	16.6667	47.2	14.1667
	5.1783	4		944.949	31.4756	944.949	41.4952					47.24	17.5	47.24	7.91667
	5.1833	5		945.431	31.558	945.431	41.5152					47.28	27.5	47.28	10.8333
	5.1883	7		945.913	31.6403	945.913	41.5323					47.32	24.1667	47.32	17.9167
	5.1933	9		946.395	31.7234	946.395	41.5473					47.36	26.6667	47.36	15
	5.1983	6		946.877	31.8076	946.877	41.561					47.4	20.8333	47.4	15.8333
	5.2033	6		947.359	31.8924	947.359	41.5743					47.44	20	47.44	15.8333
	5.2083	6		947.842	31.9772	947.842	41.5876					47.48	19.1667	47.48	13.3333
	5.2133	6		948.324	32.0616	948.324	41.6015					47.52	27.5	47.52	15.4167
	5.2183	9		948.806	32.1456	948.806	41.6166					47.56	24.1667	47.56	16.6667
	5.2233	8		949.288	32.2298	949.288	41.634					47.6	20.8333	47.6	16.25
	5.2283	6		949.77	32.3145	949.77	41.6543					47.64	25	47.64	13.3333
	5.2333	9		950.252	32.3997	950.252	41.6783					47.68	22.5	47.68	14.1667
	5.2383	13		950.734	32.4847	950.734	41.706					47.72	19.1667	47.72	11.6667
	5.2433	7		951.216	32.5683	951.216	41.7371					47.76	14.1667	47.76	10
	5.2483	3		951.698	32.6494	951.698	41.7709					47.8	25.8333	47.8	9.58333
	5.2533	5		952.181	32.7273	952.181	41.8066					47.84	23.3333	47.84	9.16667
	5.2583	8		952.663	32.8026	952.663	41.8438					47.88	16.6667	47.88	14.5833
	5.2633	7		953.145	32.8764	953.145	41.8826					47.92	15	47.92	12.5
	5.2683	3		953.627	32.95	953.627	41.9235					47.96	17.5	47.96	16.6667
	5.2733	5		954.109	33.0247	954.109	41.9671					48	19.1667	48	14.1667
	5.2783	7		954.591	33.1008	954.591	42.0141					48.04	15.8333	48.04	11.25
	5.2833	7		955.073	33.1777	955.073	42.0647					48.08	14.1667	48.08	8.33333
	5.2883	6		955.555	33.2546	955.555	42.1187					48.12	17.5	48.12	8.75
	5.2933	5		956.038	33.3308	956.038	42.1758					48.16	15	48.16	8.33333
	5.2983	6		956.52	33.4061	956.52	42.2359					48.2	12.5	48.2	13.3333
	5.3033	7		957.002	33.4808	957.002	42.2987					48.24	18.3333	48.24	17.0833
	5.3083	7		957.484	33.5553	957.484	42.3645					48.28	19.1667	48.28	11.25
	5.3133	8		957.966	33.6299	957.966	42.4333					48.32	15.8333	48.32	12.0833
	5.3183	6		958.448	33.7042	958.448	42.5051					48.36	17.5	48.36	12.9167
	5.3233	8		958.93	33.7774	958.93	42.5798					48.4	16.6667	48.4	13.75
	5.3283	4		959.412	33.8487	959.412	42.6572					48.44	16.6667	48.44	16.25
	5.3333	4		959.894	33.9177	959.894	42.7372					48.48	18.3333	48.48	10
	5.3383	6		960.377	33.9849	960.377	42.8196					48.52	15	48.52	11.25
	5.3433	2		960.859	34.0513	960.859	42.9047					48.56	16.6667	48.56	10.4167
	5.3483	6		961.341	34.1179	961.341	42.9925					48.6	12.5	48.6	10.8333
	5.3533	6		961.823	34.1854	961.823	43.0831					48.64	14.1667	48.64	13.3333
	5.3583	4		962.305	34.2536	962.305	43.176					48.68	22.5	48.68	12.5
	5.3633	7		962.787	34.3214	962.787	43.2705					48.72	20.8333	48.72	12.0833
	5.3683	9		963.269	34.3879	963.269	43.3654					48.76	13.3333	48.76	11.6667
	5.3733	4		963.751	34.4523	963.751	43.4597					48.8	20.8333	48.8	12.0833
	5.3783	6		964.234	34.5145	964.234	43.5524					48.84	16.6667	48.84	15.4167
	5.3833	5		964.716	34.5753	964.716	43.6432					48.88	24.1667	48.88	13.75
	5.3883	6		965.198	34.6358	965.198	43.7318					48.92	16.6667	48.92	15.4167
	5.3933	4		965.68	34.6966	965.68	43.8182					48.96	16.6667	48.96	12.9167
	5.3983	6		966.162	34.7576	966.162	43.9024					49	9.16667	49	17.5
	5.4033	7		966.644	34.8181	966.644	43.9841					49.04	10.8333	49.04	10.4167
	5.4083	8		967.126	34.8773	967.126	44.0632					49.08	12.5	49.08	15.4167
	5.4133	5		967.608	34.9346	967.608	44.1398					49.12	12.5	49.12	10
	5.4183	4		968.091	34.9903	968.091	44.2142					49.16	18.3333	49.16	15.4167
	5.4233	9		968.573	35.0451	968.573	44.287					49.2	15	49.2	16.6667
	5.4283	9		969.055	35.1003	969.055	44.3591					49.24	17.5	49.24	10
	5.4333	10		969.537	35.1566	969.537	44.4314					49.28	13.3333	49.28	17.9167
	5.4383	5		970.019	35.2143	970.019	44.5043					49.32	13.3333	49.32	13.3333
	5.4433	4		970.501	35.2725	970.501	44.578					49.36	16.6667	49.36	13.75
	5.4483	5		970.983	35.3301	970.983	44.6524					49.4	11.6667	49.4	13.75
	5.4533	5		971.465	35.386	971.465	44.7272					49.44	10	49.44	12.9167
	5.4583	4		971.947	35.4398	971.947	44.8023					49.48	15	49.48	10.8333
	5.4633	8		972.429	35.4919	972.429	44.8779					49.52	15	49.52	18.75
	5.4683	5		972.912	35.5428	972.912	44.954					49.56	15.8333	49.56	11.25
	5.4733	1		973.394	35.593	973.394	45.0306					49.6	16.6667	49.6	15
	5.4783	3		973.876	35.6428	973.876	45.1074					49.64	12.5	49.64	10.8333
	5.4833	6		974.358	35.6916	974.358	45.1834					49.68	10	49.68	13.75
	5.4883	3		974.84	35.7392	974.84	45.2578					49.72	12.5	49.72	18.3333
	5.4933	3		975.322	35.7853	975.322	45.3297					49.76	13.3333	49.76	16.25
	5.4983	1		975.804	35.8304	975.804	45.3984					49.8	13.3333	49.8	12.5
	5.5033	2		976.286	35.8754	976.286	45.4639					49.84	19.1667	49.84	13.3333
	5.5083	2		976.769	35.9212	976.769	45.5265					49.88	22.5	49.88	13.75
	5.5133	4		977.251	35.9684	977.251	45.5866					49.92	13.3333	49.92	14.1667
	5.5183	4		977.733	36.0167	977.733	45.6447					49.96	16.6667	49.96	18.3333
	5.5233	3		978.215	36.0651	978.215	45.7009					50	7.5	50	19.5833
	5.5283	9		978.697	36.1123	978.697	45.7556					50.04	12.5	50.04	11.6667
	5.5333	8		979.179	36.1575	979.179	45.809					50.08	21.6667	50.08	14.5833
	5.5383	6		979.661	36.2005	979.661	45.8616					50.12	15.8333	50.12	13.3333
	5.5433	4		980.143	36.2419	980.143	45.9144					50.16	5	50.16	13.75
	5.5483	4		980.625	36.2824	980.625	45.9684					50.2	14.1667	50.2	17.9167
	5.5533	4		981.108	36.3228	981.108	46.0245					50.24	17.5	50.24	16.25
	5.5583	1		981.59	36.363	981.59	46.0832					50.28	10	50.28	21.6667
	5.5633	2		982.072	36.4024	982.072	46.1445					50.32	16.6667	50.32	16.25
	5.5683	5		982.554	36.4404	982.554	46.2078					50.36	14.1667	50.36	19.1667
	5.5733	7		983.036	36.4763	983.036	46.2723					50.4	25	50.4	22.5
	5.5783	4		983.518	36.5104	983.518	46.3371					50.44	15	50.44	20.4167
	5.5833	4		984	36.5434	984	46.4017					50.48	12.5	50.48	17.5
	5.5883	5		984.482	36.5766	984.482	46.4655					50.52	20	50.52	24.1667
	5.5933	4		984.965	36.6103	984.965	46.5284					50.56	9.16667	50.56	20
	5.5983	4		985.447	36.6447	985.447	46.59					50.6	13.3333	50.6	20.8333
	5.6033	5		985.929	36.6788	985.929	46.6501					50.64	17.5	50.64	25
	5.6083	5		986.411	36.7114	986.411	46.7081					50.68	18.3333	50.68	18.3333
	5.6133	5		986.893	36.7418	986.893	46.7641					50.72	16.6667	50.72	17.5
	5.6183	6		987.375	36.77	987.375	46.8179					50.76	15.8333	50.76	14.1667
	5.6233	9		987.857	36.7966	987.857	46.87					50.8	9.16667	50.8	18.3333
	5.6283	6		988.339	36.8227	988.339	46.9209					50.84	19.1667	50.84	12.5
	5.6333	6		988.822	36.8494	988.822	46.9715					50.88	12.5	50.88	15.8333
	5.6383	7		989.304	36.877	989.304	47.0222					50.92	18.3333	50.92	19.1667
	5.6433	4		989.786	36.905	989.786	47.0733					50.96	20	50.96	15.8333
	5.6483	1		990.268	36.9326	990.268	47.1249					51	15.8333	51	11.6667
	5.6533	8		990.75	36.959	990.75	47.1773					51.04	13.3333	51.04	14.1667
	5.6583	6		991.232	36.9841	991.232	47.2306					51.08	25	51.08	12.5
	5.6633	5		991.714	37.0081	991.714	47.2852					51.12	13.3333	51.12	12.5
	5.6683	4		992.196	37.0318	992.196	47.3413					51.16	12.5	51.16	17.0833
	5.6733	5		992.678	37.0555	992.678	47.3992					51.2	16.6667	51.2	9.58333
	5.6783	7		993.16	37.0794	993.16	47.4586					51.24	20.8333	51.24	14.1667
	5.6833	1		993.643	37.1027	993.643	47.5189					51.28	14.1667	51.28	20
	5.6883	6		994.125	37.1247	994.125	47.5791					51.32	20	51.32	13.3333
	5.6933	8		994.607	37.1447	994.607	47.6383					51.36	16.6667	51.36	14.1667
	5.6983	4		995.089	37.163	995.089	47.6959					51.4	10.8333	51.4	15
	5.7033	2		995.571	37.1803	995.571	47.7517					51.44	14.1667	51.44	10.4167
	5.7083	1		996.053	37.1976	996.053	47.8058					51.48	19.1667	51.48	11.6667
	5.7133	5		996.535	37.2159	996.535	47.8584					51.52	13.3333	51.52	12.0833
	5.7183	6		997.018	37.2355	997.018	47.9099					51.56	19.1667	51.56	10.8333
	5.7233	5		997.5	37.2558	997.5	47.9602					51.6	15.8333	51.6	10.8333
	5.7283	7		997.982	37.2763	997.982	48.0094					51.64	7.5	51.64	17.9167
	5.7333	7		998.464	37.2966	998.464	48.0576					51.68	15	51.68	11.25
	5.7383	3		998.946	37.3166	998.946	48.1052					51.72	25.8333	51.72	14.5833
	5.7433	8		999.428	37.3374	999.428	48.1529					51.76	15	51.76	12.9167
	5.7483	6		999.91	37.3597	999.91	48.2017					51.8	12.5	51.8	16.25
	5.7533	8		1000.39	37.3845	1000.39	48.2522					51.84	18.3333	51.84	12.5
	5.7583	3		1000.87	37.4114	1000.87	48.3047					51.88	15.8333	51.88	14.1667
	5.7633	5		1001.36	37.4396	1001.36	48.3591					51.92	15.8333	51.92	14.1667
	5.7683	5		1001.84	37.4676	1001.84	48.4145					51.96	18.3333	51.96	10
	5.7733	5		1002.32	37.4939	1002.32	48.47					52	19.1667	52	13.75
	5.7783	2		1002.8	37.5179	1002.8	48.5244					52.04	17.5	52.04	16.25
	5.7833	6		1003.28	37.5395	1003.28	48.5772					52.08	15	52.08	10.8333
	5.7883	6		1003.77	37.5593	1003.77	48.628					52.12	19.1667	52.12	13.3333
	5.7933	5		1004.25	37.5782	1004.25	48.6768					52.16	19.1667	52.16	15.4167
	5.7983	4		1004.73	37.5965	1004.73	48.7238					52.2	9.16667	52.2	12.5
	5.8033	8		1005.21	37.6144	1005.21	48.769					52.24	16.6667	52.24	14.5833
	5.8083	3		1005.7	37.6315	1005.7	48.8123					52.28	12.5	52.28	16.25
	5.8133	4		1006.18	37.6479	1006.18	48.8539					52.32	15	52.32	14.1667
	5.8183	6		1006.66	37.6639	1006.66	48.8939					52.36	12.5	52.36	13.3333
	5.8233	2		1007.14	37.6801	1007.14	48.9325					52.4	16.6667	52.4	15
	5.8283	4		1007.62	37.6976	1007.62	48.9703					52.44	15	52.44	12.5
	5.8333	2		1008.11	37.7168	1008.11	49.0075					52.48	17.5	52.48	15.8333
	5.8383	3		1008.59	37.7374	1008.59	49.0444					52.52	14.1667	52.52	15
	5.8433	5		1009.07	37.7585	1009.07	49.0808					52.56	14.1667	52.56	14.1667
	5.8483	6		1009.55	37.779	1009.55	49.1164					52.6	12.5	52.6	12.0833
	5.8533	4		1010.03	37.798	1010.03	49.151					52.64	16.6667	52.64	12.9167
	5.8583	4		1010.52	37.8151	1010.52	49.1847					52.68	8.33333	52.68	12.5
	5.8633	2		1011	37.8309	1011	49.2178					52.72	9.16667	52.72	16.25
	5.8683	4		1011.48	37.8465	1011.48	49.2509					52.76	15	52.76	15.4167
	5.8733	8		1011.96	37.8626	1011.96	49.2848					52.8	13.3333	52.8	16.6667
	5.8783	6		1012.45	37.8794	1012.45	49.3198					52.84	15	52.84	7.91667
	5.8833	2		1012.93	37.8965	1012.93	49.3557					52.88	18.3333	52.88	10.8333
	5.8883	4		1013.41	37.913	1013.41	49.3922					52.92	20.8333	52.92	15
	5.8933	4		1013.89	37.9279	1013.89	49.4282					52.96	13.3333	52.96	14.5833
	5.8983	2		1014.37	37.9412	1014.37	49.4632					53	20.8333	53	13.3333
	5.9033	4		1014.86	37.9533	1014.86	49.4963					53.04	19.1667	53.04	12.5
	5.9083	5		1015.34	37.9652	1015.34	49.5275					53.08	16.6667	53.08	12.0833
	5.9133	9		1015.82	37.9777	1015.82	49.5567					53.12	18.3333	53.12	10
	5.9183	4		1016.3	37.9913	1016.3	49.5839					53.16	12.5	53.16	12.9167
	5.9233	5		1016.78	38.006	1016.78	49.6093					53.2	13.3333	53.2	12.9167
	5.9283	2		1017.27	38.0213	1017.27	49.6331					53.24	10	53.24	9.16667
	5.9333	4		1017.75	38.0369	1017.75	49.6555					53.28	18.3333	53.28	15.8333
	5.9383	2		1018.23	38.0529	1018.23	49.6772					53.32	14.1667	53.32	13.3333
	5.9433	4		1018.71	38.0699	1018.71	49.6988					53.36	18.3333	53.36	10.8333
	5.9483	6		1019.2	38.0887	1019.2	49.7214					53.4	10.8333	53.4	13.75
	5.9533	1		1019.68	38.1094	1019.68	49.7457					53.44	10	53.44	15.4167
	5.9583	2		1020.16	38.1319	1020.16	49.7723					53.48	25	53.48	13.75
	5.9633	5		1020.64	38.1551	1020.64	49.8013					53.52	13.3333	53.52	14.1667
	5.9683	8		1021.12	38.178	1021.12	49.8326					53.56	15.8333	53.56	11.6667
	5.9733	5		1021.61	38.1995	1021.61	49.8656					53.6	15	53.6	13.3333
	5.9783	1		1022.09	38.2197	1022.09	49.9					53.64	13.3333	53.64	13.3333
	5.9833	5		1022.57	38.239	1022.57	49.9355					53.68	20	53.68	12.0833
	5.9883	4		1023.05	38.2588	1023.05	49.9717					53.72	18.3333	53.72	13.75
	5.9933	3		1023.53	38.2801	1023.53	50.0083					53.76	14.1667	53.76	16.6667
	5.9983	3		1024.02	38.3036	1024.02	50.0449					53.8	15.8333	53.8	14.5833
	6.0033	4		1024.5	38.3293	1024.5	50.0807					53.84	15.8333	53.84	15
	6.0083	3		1024.98	38.357	1024.98	50.1153					53.88	12.5	53.88	12.0833
	6.0133	8		1025.46	38.3866	1025.46	50.1482					53.92	16.6667	53.92	11.6667
	6.0183	11		1025.94	38.4184	1025.94	50.1792					53.96	14.1667	53.96	12.9167
	6.0233	3		1026.43	38.4532	1026.43	50.2087					54	18.3333	54	13.75
	6.0283	5		1026.91	38.4919	1026.91	50.2373					54.04	18.3333	54.04	13.3333
	6.0333	2		1027.39	38.5347	1027.39	50.2656					54.08	16.6667	54.08	10.8333
	6.0383	3		1027.87	38.5813	1027.87	50.294					54.12	11.6667	54.12	12.5
	6.0433	4		1028.36	38.6304	1028.36	50.3227					54.16	22.5	54.16	13.75
	6.0483	1		1028.84	38.6806	1028.84	50.3515					54.2	14.1667	54.2	13.3333
	6.0533	9		1029.32	38.7305	1029.32	50.3805					54.24	18.3333	54.24	11.6667
	6.0583	7		1029.8	38.7795	1029.8	50.4098					54.28	16.6667	54.28	14.1667
	6.0633	4		1030.28	38.8278	1030.28	50.4401					54.32	15.8333	54.32	15
	6.0683	2		1030.77	38.8759	1030.77	50.4722					54.36	15	54.36	13.3333
	6.0733	0		1031.25	38.9243	1031.25	50.507					54.4	24.1667	54.4	16.6667
	6.0783	5		1031.73	38.9729	1031.73	50.5446					54.44	20	54.44	11.25
	6.0833	5		1032.21	39.0211	1032.21	50.585					54.48	20.8333	54.48	16.6667
	6.0883	2		1032.69	39.0681	1032.69	50.6274					54.52	15.8333	54.52	13.75
	6.0933	6		1033.18	39.1133	1033.18	50.6709					54.56	20	54.56	12.5
	6.0983	5		1033.66	39.157	1033.66	50.7148					54.6	18.3333	54.6	15.4167
	6.1033	9		1034.14	39.2	1034.14	50.7584					54.64	19.1667	54.64	12.0833
	6.1083	3		1034.62	39.2434	1034.62	50.8016					54.68	15	54.68	16.25
	6.1133	5		1035.11	39.2882	1035.11	50.8444					54.72	13.3333	54.72	9.16667
	6.1183	5		1035.59	39.3348	1035.59	50.8868					54.76	19.1667	54.76	17.9167
	6.1233	5		1036.07	39.3825	1036.07	50.9286					54.8	20.8333	54.8	14.5833
	6.1283	3		1036.55	39.4306	1036.55	50.9695					54.84	20	54.84	13.3333
	6.1333	4		1037.03	39.4783	1037.03	51.0092					54.88	18.3333	54.88	12.5
	6.1383	0		1037.52	39.5253	1037.52	51.0477					54.92	21.6667	54.92	10.4167
	6.1433	2		1038	39.5721	1038	51.0854					54.96	20.8333	54.96	20
	6.1483	3		1038.48	39.6192	1038.48	51.1233					55	17.5	55	13.75
	6.1533	3		1038.96	39.6672	1038.96	51.1624					55.04	17.5	55.04	11.6667
	6.1583	2		1039.44	39.7158	1039.44	51.2037					55.08	15.8333	55.08	17.0833
	6.1633	5		1039.93	39.7642	1039.93	51.2478					55.12	20	55.12	12.9167
	6.1683	5		1040.41	39.8115	1040.41	51.295					55.16	27.5	55.16	10.4167
	6.1733	2		1040.89	39.8566	1040.89	51.3452					55.2	20	55.2	18.75
	6.1783	3		1041.37	39.8994	1041.37	51.3985					55.24	15.8333	55.24	14.1667
	6.1833	6		1041.85	39.9404	1041.85	51.4546					55.28	13.3333	55.28	12.9167
	6.1883	3		1042.34	39.9806	1042.34	51.5136					55.32	17.5	55.32	15.8333
	6.1933	3		1042.82	40.0207	1042.82	51.5754					55.36	17.5	55.36	14.5833
	6.1983	5		1043.3	40.0611	1043.3	51.6397					55.4	20.8333	55.4	17.5
	6.2033	6		1043.78	40.1016	1043.78	51.7059					55.44	16.6667	55.44	16.6667
	6.2083	5		1044.27	40.1417	1044.27	51.773					55.48	11.6667	55.48	12.0833
	6.2133	7		1044.75	40.1808	1044.75	51.8399					55.52	16.6667	55.52	13.3333
	6.2183	6		1045.23	40.2193	1045.23	51.9056					55.56	12.5	55.56	13.3333
	6.2233	3		1045.71	40.2578	1045.71	51.9695					55.6	16.6667	55.6	10
	6.2283	7		1046.19	40.2973	1046.19	52.031					55.64	19.1667	55.64	14.1667
	6.2333	4		1046.68	40.3386	1046.68	52.0901					55.68	16.6667	55.68	17.5
	6.2383	7		1047.16	40.3819	1047.16	52.1468					55.72	17.5	55.72	13.75
	6.2433	3		1047.64	40.4271	1047.64	52.2011					55.76	12.5	55.76	17.0833
	6.2483	4		1048.12	40.4733	1048.12	52.2529					55.8	20.8333	55.8	12.9167
	6.2533	7		1048.6	40.5203	1048.6	52.3023					55.84	15.8333	55.84	10.4167
	6.2583	4		1049.09	40.5679	1049.09	52.3493					55.88	16.6667	55.88	15
	6.2633	5		1049.57	40.6169	1049.57	52.3944					55.92	16.6667	55.92	12.9167
	6.2683	4		1050.05	40.6681	1050.05	52.4382					55.96	17.5	55.96	13.75
	6.2733	1		1050.53	40.7222	1050.53	52.4811					56	17.5	56	12.5
	6.2783	5		1051.02	40.7791	1051.02	52.5234					56.04	15	56.04	18.75
	6.2833	6		1051.5	40.8384	1051.5	52.5652					56.08	16.6667	56.08	14.5833
	6.2883	7		1051.98	40.8993	1051.98	52.6061					56.12	14.1667	56.12	15.4167
	6.2933	5		1052.46	40.961	1052.46	52.6456					56.16	13.3333	56.16	15
	6.2983	2		1052.94	41.0235	1052.94	52.6831					56.2	20	56.2	14.5833
	6.3033	5		1053.42	41.0872	1053.42	52.7181					56.24	21.6667	56.24	13.75
	6.3083	8		1053.91	41.1529	1053.91	52.7501					56.28	16.6667	56.28	17.9167
	6.3133	2		1054.39	41.2209	1054.39	52.7788					56.32	9.16667	56.32	11.25
	6.3183	6		1054.87	41.2911	1054.87	52.8033					56.36	21.6667	56.36	15.4167
	6.3233	1		1055.35	41.3626	1055.35	52.8229					56.4	15.8333	56.4	21.25
	6.3283	6		1055.84	41.4342	1055.84	52.8366					56.44	16.6667	56.44	16.25
	6.3333	1		1056.32	41.505	1056.32	52.8435					56.48	15.8333	56.48	19.5833
	6.3383	6		1056.8	41.5746	1056.8	52.8432					56.52	13.3333	56.52	17.0833
	6.3433	3		1057.28	41.6434	1057.28	52.8356					56.56	16.6667	56.56	14.1667
	6.3483	11		1057.76	41.7119	1057.76	52.8213					56.6	18.3333	56.6	12.9167
	6.3533	8		1058.25	41.7807	1058.25	52.8014					56.64	15	56.64	15.4167
	6.3583	4		1058.73	41.8501	1058.73	52.777					56.68	20	56.68	16.25
	6.3633	3		1059.21	41.9194	1059.21	52.7492					56.72	9.16667	56.72	17.5
	6.3683	9		1059.69	41.9879	1059.69	52.719					56.76	18.3333	56.76	13.75
	6.3733	3		1060.17	42.0552	1060.17	52.6873					56.8	18.3333	56.8	15.8333
	6.3783	8		1060.66	42.1211	1060.66	52.6549					56.84	16.6667	56.84	19.1667
	6.3833	4		1061.14	42.1862	1061.14	52.6228					56.88	20	56.88	12.5
	6.3883	5		1061.62	42.2512	1061.62	52.5918					56.92	16.6667	56.92	16.6667
	6.3933	5		1062.1	42.3169	1062.1	52.5627					56.96	16.6667	56.96	17.9167
	6.3983	2		1062.59	42.3832	1062.59	52.536					57	24.1667	57	16.6667
	6.4033	5		1063.07	42.4498	1063.07	52.5113					57.04	16.6667	57.04	15
	6.4083	4		1063.55	42.516	1063.55	52.4884					57.08	15.8333	57.08	17.5
	6.4133	1		1064.03	42.5812	1064.03	52.4663					57.12	19.1667	57.12	15.8333
	6.4183	2		1064.51	42.6455	1064.51	52.4445					57.16	15.8333	57.16	20.4167
	6.4233	6		1065	42.7094	1065	52.4223					57.2	19.1667	57.2	17.9167
	6.4283	3		1065.48	42.7736	1065.48	52.3995					57.24	11.6667	57.24	16.6667
	6.4333	5		1065.96	42.8387	1065.96	52.376					57.28	10	57.28	15.4167
	6.4383	7		1066.44	42.9048	1066.44	52.3517					57.32	13.3333	57.32	16.25
	6.4433	4		1066.92	42.9714	1066.92	52.3264					57.36	13.3333	57.36	13.3333
	6.4483	5		1067.41	43.0376	1067.41	52.2997					57.4	19.1667	57.4	15
	6.4533	2		1067.89	43.1028	1067.89	52.2713					57.44	20.8333	57.44	21.6667
	6.4583	1		1068.37	43.1668	1068.37	52.2412					57.48	19.1667	57.48	17.9167
	6.4633	7		1068.85	43.2301	1068.85	52.2093					57.52	21.6667	57.52	17.5
	6.4683	2		1069.34	43.2933	1069.34	52.1761					57.56	22.5	57.56	16.6667
	6.4733	8		1069.82	43.3568	1069.82	52.142					57.6	18.3333	57.6	17.0833
	6.4783	5		1070.3	43.4206	1070.3	52.1074					57.64	11.6667	57.64	13.3333
	6.4833	2		1070.78	43.4841	1070.78	52.0723					57.68	30	57.68	16.25
	6.4883	5		1071.26	43.5467	1071.26	52.0367					57.72	24.1667	57.72	20
	6.4933	2		1071.75	43.6078	1071.75	52.0004					57.76	25	57.76	14.5833
	6.4983	4		1072.23	43.6676	1072.23	51.9633					57.8	18.3333	57.8	15.4167
	6.5033	1		1072.71	43.7268	1072.71	51.9254					57.84	19.1667	57.84	20.4167
	6.5083	3		1073.19	43.7863	1073.19	51.8869					57.88	20	57.88	15
	6.5133	4		1073.67	43.8465	1073.67	51.8478					57.92	24.1667	57.92	16.6667
	6.5183	4		1074.16	43.9076	1074.16	51.808					57.96	16.6667	57.96	18.75
	6.5233	8		1074.64	43.9688	1074.64	51.767					58	18.3333	58	12.0833
	6.5283	1		1075.12	44.0292	1075.12	51.724					58.04	15	58.04	18.75
	6.5333	2		1075.6	44.0881	1075.6	51.6781					58.08	24.1667	58.08	14.5833
	6.5383	5		1076.09	44.1456	1076.09	51.6288					58.12	25	58.12	19.5833
	6.5433	3		1076.57	44.2022	1076.57	51.5756					58.16	29.1667	58.16	16.25
	6.5483	4		1077.05	44.2592	1077.05	51.5186					58.2	18.3333	58.2	12.9167
	6.5533	5		1077.53	44.3175	1077.53	51.4581					58.24	19.1667	58.24	17.5
	6.5583	11		1078.01	44.3775	1078.01	51.3944					58.28	25	58.28	17.5
	6.5633	3		1078.49	44.4389	1078.49	51.3277					58.32	19.1667	58.32	16.6667
	6.5683	5		1078.98	44.501	1078.98	51.2579					58.36	25	58.36	14.5833
	6.5733	5		1079.46	44.5628	1079.46	51.1851					58.4	20	58.4	9.58333
	6.5783	5		1079.94	44.6243	1079.94	51.1094					58.44	20.8333	58.44	12.5
	6.5833	7		1080.42	44.6853	1080.42	51.0312					58.48	21.6667	58.48	14.5833
	6.5883	3		1080.91	44.7464	1080.91	50.9511					58.52	16.6667	58.52	15.4167
	6.5933	5		1081.39	44.8079	1081.39	50.8699					58.56	23.3333	58.56	20.8333
	6.5983	2		1081.87	44.8697	1081.87	50.7881					58.6	29.1667	58.6	15.4167
	6.6033	2		1082.35	44.9313	1082.35	50.7061					58.64	21.6667	58.64	14.1667
	6.6083	5		1082.83	44.9921	1082.83	50.624					58.68	15.8333	58.68	17.5
	6.6133	2		1083.32	45.0516	1083.32	50.5415					58.72	17.5	58.72	17.5
	6.6183	4		1083.8	45.1099	1083.8	50.4588					58.76	21.6667	58.76	13.3333
	6.6233	3		1084.28	45.1675	1084.28	50.3757					58.8	22.5	58.8	11.25
	6.6283	3		1084.76	45.2255	1084.76	50.2927					58.84	23.3333	58.84	17.0833
	6.6333	2		1085.24	45.2844	1085.24	50.2098					58.88	18.3333	58.88	17.9167
	6.6383	3		1085.73	45.3446	1085.73	50.1269					58.92	14.1667	58.92	17.0833
	6.6433	2		1086.21	45.4055	1086.21	50.0436					58.96	21.6667	58.96	17.5
	6.6483	7		1086.69	45.4663	1086.69	49.9593					59	15	59	19.1667
	6.6533	5		1087.17	45.5263	1087.17	49.8734					59.04	25	59.04	13.3333
	6.6583	1		1087.65	45.5852	1087.65	49.7855					59.08	17.5	59.08	15
	6.6633	1		1088.14	45.6433	1088.14	49.6955					59.12	19.1667	59.12	14.5833
	6.6683	3		1088.62	45.701	1088.62	49.604					59.16	14.1667	59.16	13.3333
	6.6733	4		1089.1	45.7589	1089.1	49.5118					59.2	17.5	59.2	15.8333
	6.6783	1		1089.58	45.8172	1089.58	49.4195					59.24	18.3333	59.24	21.25
	6.6833	3		1090.07	45.8756	1090.07	49.3276					59.28	19.1667	59.28	15.4167
	6.6883	3		1090.55	45.9334	1090.55	49.2367					59.32	15	59.32	12.9167
	6.6933	2		1091.03	45.9903	1091.03	49.1467					59.36	24.1667	59.36	21.6667
	6.6983	3		1091.51	46.0463	1091.51	49.0579					59.4	21.6667	59.4	12.9167
	6.7033	4		1091.99	46.1018	1091.99	48.9707					59.44	22.5	59.44	16.25
	6.7083	4		1092.48	46.1576	1092.48	48.8856					59.48	22.5	59.48	16.25
	6.7133	3		1092.96	46.214	1092.96	48.8028					59.52	18.3333	59.52	14.5833
	6.7183	5		1093.44	46.2714	1093.44	48.7226					59.56	17.5	59.56	13.75
	6.7233	3		1093.92	46.3293	1093.92	48.6448					59.6	15.8333	59.6	19.5833
	6.7283	7		1094.4	46.3871	1094.4	48.5689					59.64	13.3333	59.64	14.1667
	6.7333	9		1094.89	46.4442	1094.89	48.4943					59.68	15	59.68	20.4167
	6.7383	4		1095.37	46.5007	1095.37	48.4206					59.72	19.1667	59.72	19.1667
	6.7433	7		1095.85	46.5568	1095.85	48.3475					59.76	24.1667	59.76	20
	6.7483	11		1096.33	46.6131	1096.33	48.275					59.8	22.5	59.8	15
	6.7533	7		1096.82	46.6702	1096.82	48.2032					59.84	23.3333	59.84	17.0833
	6.7583	2		1097.3	46.7279	1097.3	48.1322					59.88	18.3333	59.88	20.4167
	6.7633	8		1097.78	46.7858	1097.78	48.0618					59.92	16.6667	59.92	18.3333
	6.7683	4		1098.26	46.8434	1098.26	47.992					59.96	20.8333	59.96	19.5833
	6.7733	3		1098.74	46.9002	1098.74	47.9224					60	19.1667	60	12.0833
	6.7783	1		1099.23	46.9561	1099.23	47.8533
	6.7833	3		1099.71	47.0117	1099.71	47.7852
	6.7883	4		1100.19	47.0678	1100.19	47.7188
	6.7933	4		1100.67	47.1249	1100.67	47.655
	6.7983	2		1101.15	47.1831	1101.15	47.5944
	6.8033	4		1101.64	47.2419	1101.64	47.5375
	6.8083	7		1102.12	47.3007	1102.12	47.4844
	6.8133	4		1102.6	47.359	1102.6	47.4353
	6.8183	5		1103.08	47.4165	1103.08	47.3903
	6.8233	6		1103.57	47.4735	1103.57	47.3498
	6.8283	2		1104.05	47.5309	1104.05	47.3142
	6.8333	1		1104.53	47.5889	1104.53	47.2838
	6.8383	4		1105.01	47.6478	1105.01	47.2585
	6.8433	3		1105.49	47.7073	1105.49	47.2377
	6.8483	3		1105.98	47.7667	1105.98	47.2205
	6.8533	3		1106.46	47.8256	1106.46	47.2062
	6.8583	6		1106.94	47.8839	1106.94	47.1941
	6.8633	6		1107.42	47.9417	1107.42	47.1843
	6.8683	1		1107.9	47.9998	1107.9	47.177
	6.8733	7		1108.39	48.0585	1108.39	47.1727
	6.8783	2		1108.87	48.1177	1108.87	47.1717
	6.8833	1		1109.35	48.1773	1109.35	47.1741
	6.8883	3		1109.83	48.2366	1109.83	47.1798
	6.8933	5		1110.32	48.2953	1110.32	47.1885
	6.8983	3		1110.8	48.3535	1110.8	47.2002
	6.9033	2		1111.28	48.4115	1111.28	47.2153
	6.9083	0		1111.76	48.4699	1111.76	47.2342
	6.9133	4		1112.24	48.529	1112.24	47.2574
	6.9183	5		1112.72	48.5887	1112.72	47.2852
	6.9233	4		1113.21	48.6487	1113.21	47.3178
	6.9283	2		1113.69	48.7082	1113.69	47.3548
	6.9333	3		1114.17	48.7666	1114.17	47.3961
	6.9383	3		1114.65	48.8239	1114.65	47.4414
	6.9433	3		1115.14	48.8804	1115.14	47.4907
	6.9483	3		1115.62	48.937	1115.62	47.5442
	6.9533	0		1116.1	48.994	1116.1	47.6022
	6.9583	2		1116.58	49.0517	1116.58	47.6645
	6.9633	6		1117.06	49.1099	1117.06	47.7307
	6.9683	5		1117.55	49.1682	1117.55	47.8002
	6.9733	5		1118.03	49.2263	1118.03	47.8725
	6.9783	5		1118.51	49.2841	1118.51	47.9469
	6.9833	5		1118.99	49.3421	1118.99	48.0235
	6.9883	4		1119.47	49.4009	1119.47	48.1022
	6.9933	2		1119.96	49.4609	1119.96	48.1831
	6.9983	6		1120.44	49.5221	1120.44	48.2663
	7.0033	5		1120.92	49.584	1120.92	48.3515
	7.0083	4		1121.4	49.6457	1121.4	48.4383
	7.0133	1		1121.89	49.7067	1121.89	48.5264
	7.0183	6		1122.37	49.7664	1122.37	48.6155
	7.0233	5		1122.85	49.8251	1122.85	48.7058
	7.0283	4		1123.33	49.8832	1123.33	48.7974
	7.0333	5		1123.81	49.9411	1123.81	48.8906
	7.0383	3		1124.3	49.999	1124.3	48.9853
	7.0433	4		1124.78	50.0569	1124.78	49.0811
	7.0483	5		1125.26	50.1144	1125.26	49.1771
	7.0533	4		1125.74	50.1716	1125.74	49.2726
	7.0583	1		1126.22	50.2285	1126.22	49.3669
	7.0633	5		1126.71	50.2858	1126.71	49.4596
	7.0683	3		1127.19	50.3443	1127.19	49.5508
	7.0733	6		1127.67	50.4045	1127.67	49.6405
	7.0783	8		1128.15	50.4669	1128.15	49.7291
	7.0833	2		1128.63	50.5309	1128.63	49.8165
	7.0883	9		1129.12	50.596	1129.12	49.9026
	7.0933	4		1129.6	50.6614	1129.6	49.987
	7.0983	5		1130.08	50.7263	1130.08	50.0696
	7.1033	4		1130.56	50.7905	1130.56	50.1504
	7.1083	5		1131.05	50.8539	1131.05	50.2295
	7.1133	0		1131.53	50.9167	1131.53	50.3076
	7.1183	5		1132.01	50.9788	1132.01	50.385
	7.1233	3		1132.49	51.0403	1132.49	50.4621
	7.1283	7		1132.97	51.1008	1132.97	50.5392
	7.1333	4		1133.46	51.1604	1133.46	50.6163
	7.1383	4		1133.94	51.2192	1133.94	50.6934
	7.1433	4		1134.42	51.2779	1134.42	50.7707
	7.1483	7		1134.9	51.3368	1134.9	50.8483
	7.1533	5		1135.38	51.3966	1135.38	50.926
	7.1583	3		1135.87	51.4573	1135.87	51.004
	7.1633	6		1136.35	51.5186	1136.35	51.082
	7.1683	5		1136.83	51.5803	1136.83	51.1594
	7.1733	6		1137.31	51.6419	1137.31	51.2361
	7.1783	3		1137.8	51.7033	1137.8	51.3115
	7.1833	2		1138.28	51.7645	1138.28	51.3857
	7.1883	2		1138.76	51.8257	1138.76	51.4586
	7.1933	7		1139.24	51.887	1139.24	51.5305
	7.1983	4		1139.72	51.9482	1139.72	51.6015
	7.2033	4		1140.21	52.009	1140.21	51.6718
	7.2083	2		1140.69	52.0689	1140.69	51.7414
	7.2133	0		1141.17	52.1275	1141.17	51.8106
	7.2183	5		1141.65	52.185	1141.65	51.8797
	7.2233	8		1142.13	52.2416	1142.13	51.9493
	7.2283	2		1142.62	52.2981	1142.62	52.0201
	7.2333	4		1143.1	52.3549	1143.1	52.0928
	7.2383	2		1143.58	52.4126	1143.58	52.168
	7.2433	1		1144.06	52.4709	1144.06	52.2459
	7.2483	5		1144.55	52.5299	1144.55	52.3265
	7.2533	5		1145.03	52.5893	1145.03	52.4096
	7.2583	8		1145.51	52.649	1145.51	52.4949
	7.2633	0		1145.99	52.7091	1145.99	52.5821
	7.2683	6		1146.47	52.7699	1146.47	52.6713
	7.2733	1		1146.96	52.8315	1146.96	52.7623
	7.2783	3		1147.44	52.8938	1147.44	52.8553
	7.2833	3		1147.92	52.9564	1147.92	52.9504
	7.2883	5		1148.4	53.0192	1148.4	53.0475
	7.2933	4		1148.88	53.0819	1148.88	53.1469
	7.2983	2		1149.37	53.1444	1149.37	53.2488
	7.3033	5		1149.85	53.207	1149.85	53.3537
	7.3083	1		1150.33	53.2701	1150.33	53.4622
	7.3133	5		1150.81	53.3338	1150.81	53.575
	7.3183	2		1151.3	53.3981	1151.3	53.6926
	7.3233	4		1151.78	53.4626	1151.78	53.8153
	7.3283	3		1152.26	53.5271	1152.26	53.9433
	7.3333	4		1152.74	53.5912	1152.74	54.0763
	7.3383	2		1153.22	53.6551	1153.22	54.2141
	7.3433	3		1153.7	53.7193	1153.7	54.3565
	7.3483	3		1154.19	53.7842	1154.19	54.5032
	7.3533	5		1154.67	53.8501	1154.67	54.6537
	7.3583	5		1155.15	53.917	1155.15	54.8076
	7.3633	2		1155.63	53.9846	1155.63	54.9642
	7.3683	1		1156.12	54.0523	1156.12	55.1228
	7.3733	3		1156.6	54.1196	1156.6	55.2826
	7.3783	4		1157.08	54.1861	1157.08	55.4426
	7.3833	5		1157.56	54.2521	1157.56	55.602
	7.3883	2		1158.04	54.3178	1158.04	55.7603
	7.3933	5		1158.53	54.3834	1158.53	55.9167
	7.3983	7		1159.01	54.4492	1159.01	56.0708
	7.4033	4		1159.49	54.5151	1159.49	56.2222
	7.4083	2		1159.97	54.581	1159.97	56.3708
	7.4133	3		1160.45	54.6469	1160.45	56.5162
	7.4183	4		1160.94	54.7128	1160.94	56.6587
	7.4233	0		1161.42	54.779	1161.42	56.7982
	7.4283	1		1161.9	54.8458	1161.9	56.935
	7.4333	1		1162.38	54.9135	1162.38	57.0695
	7.4383	2		1162.87	54.9819	1162.87	57.2019
	7.4433	6		1163.35	55.0509	1163.35	57.3324
	7.4483	1		1163.83	55.12	1163.83	57.4611
	7.4533	5		1164.31	55.1889	1164.31	57.5879
	7.4583	4		1164.79	55.2575	1164.79	57.7127
	7.4633	3		1165.28	55.3257	1165.28	57.8354
	7.4683	3		1165.76	55.3938	1165.76	57.9558
	7.4733	4		1166.24	55.4619	1166.24	58.0737
	7.4783	5		1166.72	55.5301	1166.72	58.189
	7.4833	1		1167.2	55.5981	1167.2	58.3012
	7.4883	3		1167.69	55.6658	1167.69	58.4101
	7.4933	1		1168.17	55.7332	1168.17	58.5152
	7.4983	3		1168.65	55.8005	1168.65	58.6163
	7.5033	7		1169.13	55.8681	1169.13	58.7131
	7.5083	2		1169.62	55.9365	1169.62	58.8057
	7.5133	6		1170.1	56.0058	1170.1	58.8943
	7.5183	2		1170.58	56.0762	1170.58	58.9791
	7.5233	3		1171.06	56.1472	1171.06	59.0605
	7.5283	2		1171.54	56.2187	1171.54	59.1391
	7.5333	2		1172.03	56.2903	1172.03	59.2154
	7.5383	4		1172.51	56.3618	1172.51	59.2898
	7.5433	6		1172.99	56.4336	1172.99	59.3632
	7.5483	1		1173.47	56.5057	1173.47	59.4359
	7.5533	2		1173.95	56.5782	1173.95	59.5087
	7.5583	3		1174.44	56.6511	1174.44	59.582
	7.5633	4		1174.92	56.7239	1174.92	59.6559
	7.5683	3		1175.4	56.7963	1175.4	59.7304
	7.5733	2		1175.88	56.8679	1175.88	59.8053
	7.5783	2		1176.37	56.939	1176.37	59.8802
	7.5833	7		1176.85	57.01	1176.85	59.9547
	7.5883	2		1177.33	57.0814	1177.33	60.0284
	7.5933	2		1177.81	57.1539	1177.81	60.1009
	7.5983	2		1178.29	57.2278	1178.29	60.1719
	7.6033	3		1178.78	57.3029	1178.78	60.2413
	7.6083	1		1179.26	57.3791	1179.26	60.3086
	7.6133	2		1179.74	57.4558	1179.74	60.3735
	7.6183	1		1180.22	57.5329	1180.22	60.4355
	7.6233	2		1180.7	57.61	1180.7	60.4942
	7.6283	5		1181.19	57.6872	1181.19	60.5496
	7.6333	2		1181.67	57.7643	1181.67	60.6017
	7.6383	3		1182.15	57.8412	1182.15	60.651
	7.6433	5		1182.63	57.9175	1182.63	60.698
	7.6483	4		1183.12	57.993	1183.12	60.7434
	7.6533	3		1183.6	58.0674	1183.6	60.788
	7.6583	4		1184.08	58.141	1184.08	60.8322
	7.6633	4		1184.56	58.2139	1184.56	60.8765
	7.6683	5		1185.04	58.2867	1185.04	60.9211
	7.6733	3		1185.53	58.3598	1185.53	60.9665
	7.6783	3		1186.01	58.4336	1186.01	61.0125
	7.6833	4		1186.49	58.5081	1186.49	61.0594
	7.6883	3		1186.97	58.5835	1186.97	61.1069
	7.6933	4		1187.45	58.6595	1187.45	61.1548
	7.6983	2		1187.94	58.7363	1187.94	61.2026
	7.7033	5		1188.42	58.8139	1188.42	61.25
	7.7083	5		1188.9	58.8925	1188.9	61.2965
	7.7133	5		1189.38	58.972	1189.38	61.3416
	7.7183	3		1189.86	59.0523	1189.86	61.3852
	7.7233	2		1190.35	59.1332	1190.35	61.4269
	7.7283	1		1190.83	59.2142	1190.83	61.4667
	7.7333	1		1191.31	59.295	1191.31	61.5044
	7.7383	4		1191.79	59.3756	1191.79	61.5402
	7.7433	4		1192.28	59.4559	1192.28	61.574
	7.7483	3		1192.76	59.5361	1192.76	61.6063
	7.7533	0		1193.24	59.6163	1193.24	61.6373
	7.7583	2		1193.72	59.6964	1193.72	61.6678
	7.7633	4		1194.2	59.7766	1194.2	61.6981
	7.7683	1		1194.68	59.8565	1194.68	61.7289
	7.7733	3		1195.17	59.9362	1195.17	61.7605
	7.7783	7		1195.65	60.016	1195.65	61.7932
	7.7833	4		1196.13	60.096	1196.13	61.8271
	7.7883	2		1196.61	60.1767	1196.61	61.8623
	7.7933	5		1197.1	60.2582	1197.1	61.8989
	7.7983	8		1197.58	60.3406	1197.58	61.9368
	7.8033	1		1198.06	60.4239	1198.06	61.9759
	7.8083	0		1198.54	60.5075	1198.54	62.0158
	7.8133	5		1199.02	60.5914	1199.02	62.0559
	7.8183	0		1199.51	60.6753	1199.51	62.0956
	7.8233	2		1199.99	60.7592	1199.99	62.1339
	7.8283	3		1200.47	60.843	1200.47	62.1702
	7.8333	1		1200.95	60.9267	1200.95	62.204
	7.8383	4		1201.43	61.0103	1201.43	62.2353
	7.8433	3		1201.92	61.0937	1201.92	62.2641
	7.8483	4		1202.4	61.1766	1202.4	62.2905
	7.8533	2		1202.88	61.2591	1202.88	62.315
	7.8583	2		1203.36	61.3413	1203.36	62.3379
	7.8633	1		1203.85	61.4233	1203.85	62.3596
	7.8683	6		1204.33	61.5053	1204.33	62.3806
	7.8733	5		1204.81	61.5876	1204.81	62.4014
	7.8783	1		1205.29	61.67	1205.29	62.4228
	7.8833	3		1205.77	61.7526	1205.77	62.4455
	7.8883	3		1206.26	61.835	1206.26	62.47
	7.8933	2		1206.74	61.9171	1206.74	62.4964
	7.8983	2		1207.22	61.9988	1207.22	62.5247
	7.9033	0		1207.7	62.08	1207.7	62.5544
	7.9083	0		1208.18	62.1607	1208.18	62.585
	7.9133	4		1208.67	62.2411	1208.67	62.6158
	7.9183	4		1209.15	62.321	1209.15	62.6464
	7.9233	4		1209.63	62.4004	1209.63	62.6763
	7.9283	2		1210.11	62.4792	1210.11	62.705
	7.9333	9		1210.6	62.5576	1210.6	62.7324
	7.9383	4		1211.08	62.6355	1211.08	62.7579
	7.9433	1		1211.56	62.7131	1211.56	62.7812
	7.9483	5		1212.04	62.7905	1212.04	62.8019
	7.9533	1		1212.52	62.8676	1212.52	62.82
	7.9583	2		1213.01	62.9441	1213.01	62.8356
	7.9633	2		1213.49	63.0198	1213.49	62.8492
	7.9683	2		1213.97	63.0943	1213.97	62.8614
	7.9733	4		1214.45	63.1675	1214.45	62.8728
	7.9783	5		1214.93	63.2394	1214.93	62.8839
	7.9833	4		1215.42	63.3101	1215.42	62.8954
	7.9883	2		1215.9	63.3798	1215.9	62.9076
	7.9933	4		1216.38	63.4489	1216.38	62.9208
	7.9983	2		1216.86	63.5173	1216.86	62.9352
	8.0033	3		1217.35	63.5851	1217.35	62.9511
	8.0083	2		1217.83	63.6521	1217.83	62.9684
	8.0133	5		1218.31	63.7181	1218.31	62.9869
	8.0183	2		1218.79	63.7829	1218.79	63.0061
	8.0233	4		1219.27	63.8466	1219.27	63.0254
	8.0283	3		1219.76	63.9089	1219.76	63.0441
	8.0333	4		1220.24	63.97	1220.24	63.0616
	8.0383	4		1220.72	64.0296	1220.72	63.0772
	8.0433	4		1221.2	64.0877	1221.2	63.0905
	8.0483	5		1221.68	64.1443	1221.68	63.1011
	8.0533	2		1222.17	64.1993	1222.17	63.1089
	8.0583	6		1222.65	64.2528	1222.65	63.1136
	8.0633	3		1223.13	64.305	1223.13	63.1151
	8.0683	3		1223.61	64.3558	1223.61	63.1135
	8.0733	1		1224.09	64.4054	1224.09	63.1089
	8.0783	1		1224.58	64.4538	1224.58	63.1018
	8.0833	1		1225.06	64.5008	1225.06	63.0926
	8.0883	3		1225.54	64.5465	1225.54	63.0819
	8.0933	2		1226.02	64.5908	1226.02	63.0699
	8.0983	4		1226.51	64.6338	1226.51	63.0568
	8.1033	6		1226.99	64.6755	1226.99	63.0423
	8.1083	6		1227.47	64.7163	1227.47	63.0262
	8.1133	3		1227.95	64.7562	1227.95	63.0082
	8.1183	2		1228.43	64.7955	1228.43	62.9879
	8.1233	2		1228.92	64.8345	1228.92	62.965
	8.1283	5		1229.4	64.8733	1229.4	62.9393
	8.1333	3		1229.88	64.9122	1229.88	62.9106
	8.1383	2		1230.36	64.9514	1230.36	62.8786
	8.1433	8		1230.84	64.9909	1230.84	62.8433
	8.1483	4		1231.33	65.0309	1231.33	62.8046
	8.1533	3		1231.81	65.0712	1231.81	62.7625
	8.1583	4		1232.29	65.1116	1232.29	62.7172
	8.1633	1		1232.77	65.1521	1232.77	62.6691
	8.1683	3		1233.26	65.1923	1233.26	62.6184
	8.1733	2		1233.74	65.232	1233.74	62.5654
	8.1783	4		1234.22	65.2713	1234.22	62.5105
	8.1833	4		1234.7	65.3102	1234.7	62.4537
	8.1883	2		1235.18	65.3486	1235.18	62.3954
	8.1933	5		1235.66	65.3868	1235.66	62.336
	8.1983	1		1236.15	65.4249	1236.15	62.2759
	8.2033	4		1236.63	65.4629	1236.63	62.2153
	8.2083	6		1237.11	65.5011	1237.11	62.1545
	8.2133	1		1237.59	65.5395	1237.59	62.0934
	8.2183	1		1238.08	65.5782	1238.08	62.0315
	8.2233	5		1238.56	65.617	1238.56	61.9686
	8.2283	2		1239.04	65.6558	1239.04	61.9043
	8.2333	1		1239.52	65.6944	1239.52	61.8385
	8.2383	1		1240	65.7325	1240	61.7713
	8.2433	5		1240.49	65.7698	1240.49	61.7032
	8.2483	2		1240.97	65.8059	1240.97	61.6346
	8.2533	3		1241.45	65.8408	1241.45	61.5659
	8.2583	1		1241.93	65.8742	1241.93	61.4973
	8.2633	3		1242.41	65.9058	1242.41	61.4289
	8.2683	1		1242.9	65.9354	1242.9	61.3604
	8.2733	4		1243.38	65.9627	1243.38	61.2917
	8.2783	3		1243.86	65.9874	1243.86	61.2227
	8.2833	4		1244.34	66.0092	1244.34	61.1532
	8.2883	0		1244.83	66.0283	1244.83	61.0835
	8.2933	1		1245.31	66.0446	1245.31	61.0136
	8.2983	7		1245.79	66.0585	1245.79	60.9442
	8.3033	4		1246.27	66.0706	1246.27	60.8758
	8.3083	5		1246.75	66.0815	1246.75	60.8093
	8.3133	2		1247.24	66.092	1247.24	60.7457
	8.3183	1		1247.72	66.1026	1247.72	60.6862
	8.3233	5		1248.2	66.1141	1248.2	60.6316
	8.3283	7		1248.68	66.1271	1248.68	60.5828
	8.3333	6		1249.16	66.1419	1249.16	60.54
	8.3383	6		1249.65	66.1587	1249.65	60.5033
	8.3433	7		1250.13	66.1775	1250.13	60.4725
	8.3483	4		1250.61	66.1979	1250.61	60.447
	8.3533	0		1251.09	66.2193	1251.09	60.4263
	8.3583	2		1251.58	66.2407	1251.58	60.4099
	8.3633	2		1252.06	66.2614	1252.06	60.3971
	8.3683	3		1252.54	66.2802	1252.54	60.3872
	8.3733	3		1253.02	66.2964	1253.02	60.3795
	8.3783	3		1253.5	66.309	1253.5	60.3732
	8.3833	2		1253.99	66.3172	1253.99	60.3677
	8.3883	3		1254.47	66.3207	1254.47	60.3624
	8.3933	5		1254.95	66.319	1254.95	60.3572
	8.3983	2		1255.43	66.3123	1255.43	60.3524
	8.4033	4		1255.91	66.301	1255.91	60.3485
	8.4083	1		1256.4	66.2858	1256.4	60.3464
	8.4133	5		1256.88	66.2678	1256.88	60.3471
	8.4183	3		1257.36	66.248	1257.36	60.3513
	8.4233	4		1257.84	66.2277	1257.84	60.3599
	8.4283	5		1258.33	66.208	1258.33	60.3739
	8.4333	5		1258.81	66.1899	1258.81	60.3939
	8.4383	2		1259.29	66.1745	1259.29	60.4209
	8.4433	4		1259.77	66.1628	1259.77	60.4556
	8.4483	4		1260.25	66.1556	1260.25	60.4985
	8.4533	10		1260.73	66.1537	1260.73	60.5499
	8.4583	7		1261.22	66.1578	1261.22	60.6097
	8.4633	6		1261.7	66.1681	1261.7	60.6774
	8.4683	7		1262.18	66.1845	1262.18	60.7522
	8.4733	11		1262.66	66.2066	1262.66	60.8329
	8.4783	5		1263.15	66.2339	1263.15	60.9182
	8.4833	14		1263.63	66.2657	1263.63	61.0067
	8.4883	7		1264.11	66.3014	1264.11	61.0969
	8.4933	9		1264.59	66.3404	1264.59	61.1873
	8.4983	19		1265.07	66.3822	1265.07	61.2765
	8.5033	19		1265.56	66.4263	1265.56	61.3631
	8.5083	23		1266.04	66.4721	1266.04	61.4462
	8.5133	24		1266.52	66.519	1266.52	61.5249
	8.5183	33		1267	66.5664	1267	61.5987
	8.5233	39		1267.48	66.614	1267.48	61.6676
	8.5283	40		1267.97	66.6612	1267.97	61.7315
	8.5333	37		1268.45	66.7078	1268.45	61.7904
	8.5383	52		1268.93	66.7533	1268.93	61.8441
	8.5433	55		1269.41	66.7975	1269.41	61.8923
	8.5483	48		1269.9	66.8398	1269.9	61.9348
	8.5533	64		1270.38	66.8796	1270.38	61.9713
	8.5583	72		1270.86	66.9167	1270.86	62.0017
	8.5633	57		1271.34	66.9507	1271.34	62.0259
	8.5683	75		1271.82	66.9817	1271.82	62.0442
	8.5733	74		1272.31	67.0099	1272.31	62.0564
	8.5783	74		1272.79	67.0355	1272.79	62.0627
	8.5833	80		1273.27	67.0589	1273.27	62.0628
	8.5883	76		1273.75	67.0804	1273.75	62.0566
	8.5933	106		1274.23	67.1002	1274.23	62.0444
	8.5983	86		1274.72	67.1184	1274.72	62.0262
	8.6033	115		1275.2	67.1352	1275.2	62.0029
	8.6083	115		1275.68	67.1509	1275.68	61.9752
	8.6133	97		1276.16	67.1656	1276.16	61.9441
	8.6183	102		1276.64	67.1797	1276.64	61.9104
	8.6233	121		1277.13	67.1931	1277.13	61.8752
	8.6283	107		1277.61	67.206	1277.61	61.8392
	8.6333	102		1278.09	67.2181	1278.09	61.8035
	8.6383	92		1278.57	67.2291	1278.57	61.7687
	8.6433	103		1279.06	67.2388	1279.06	61.7358
	8.6483	97		1279.54	67.247	1279.54	61.7052
	8.6533	94		1280.02	67.2534	1280.02	61.6771
	8.6583	101		1280.5	67.258	1280.5	61.6516
	8.6633	80		1280.98	67.2605	1280.98	61.6283
	8.6683	83		1281.47	67.2609	1281.47	61.6064
	8.6733	81		1281.95	67.2591	1281.95	61.5853
	8.6783	82		1282.43	67.2553	1282.43	61.5643
	8.6833	63		1282.91	67.2497	1282.91	61.5429
	8.6883	62		1283.39	67.2427	1283.39	61.5205
	8.6933	68		1283.88	67.2348	1283.88	61.4966
	8.6983	45		1284.36	67.2263	1284.36	61.4709
	8.7033	48		1284.84	67.2175	1284.84	61.443
	8.7083	62		1285.32	67.2086	1285.32	61.4129
	8.7133	39		1285.81	67.1993	1285.81	61.3806
	8.7183	35		1286.29	67.1897	1286.29	61.3465
	8.7233	42		1286.77	67.1795	1286.77	61.3113
	8.7283	19		1287.25	67.1687	1287.25	61.2755
	8.7333	25		1287.73	67.1573	1287.73	61.2397
	8.7383	18		1288.22	67.1452	1288.22	61.2044
	8.7433	16		1288.7	67.1323	1288.7	61.1696
	8.7483	19		1289.18	67.1184	1289.18	61.1353
	8.7533	11		1289.66	67.1032	1289.66	61.1014
	8.7583	11		1290.14	67.0864	1290.14	61.0674
	8.7633	11		1290.63	67.0681	1290.63	61.0332
	8.7683	6		1291.11	67.0482	1291.11	60.9982
	8.7733	4		1291.59	67.0271	1291.59	60.9621
	8.7783	10		1292.07	67.0051	1292.07	60.9241
	8.7833	8		1292.56	66.9823	1292.56	60.8837
	8.7883	9		1293.04	66.9592	1293.04	60.8404
	8.7933	5		1293.52	66.9356	1293.52	60.7938
	8.7983	4		1294	66.9116	1294	60.7441
	8.8033	4		1294.48	66.8872	1294.48	60.6912
	8.8083	4		1294.97	66.8625	1294.97	60.6355
	8.8133	3		1295.45	66.8374	1295.45	60.5774
	8.8183	3		1295.93	66.8117	1295.93	60.5174
	8.8233	3		1296.41	66.7852	1296.41	60.4558
	8.8283	1		1296.89	66.7574	1296.89	60.3933
	8.8333	2		1297.38	66.728	1297.38	60.3306
	8.8383	2		1297.86	66.6966	1297.86	60.2686
	8.8433	1		1298.34	66.6632	1298.34	60.2082
	8.8483	2		1298.82	66.6277	1298.82	60.1499
	8.8533	4		1299.31	66.5904	1299.31	60.0943
	8.8583	1		1299.79	66.5518	1299.79	60.0416
	8.8633	1		1300.27	66.512	1300.27	59.9916
	8.8683	5		1300.75	66.4711	1300.75	59.944
	8.8733	4		1301.23	66.429	1301.23	59.8986
	8.8783	2		1301.71	66.3855	1301.71	59.8548
	8.8833	2		1302.2	66.3405	1302.2	59.8125
	8.8883	3		1302.68	66.2936	1302.68	59.7712
	8.8933	6		1303.16	66.245	1303.16	59.7306
	8.8983	5		1303.64	66.1946	1303.64	59.6903
	8.9033	1		1304.13	66.1422	1304.13	59.6499
	8.9083	2		1304.61	66.0877	1304.61	59.6091
	8.9133	3		1305.09	66.0309	1305.09	59.5678
	8.9183	2		1305.57	65.9714	1305.57	59.5261
	8.9233	3		1306.05	65.9093	1306.05	59.4842
	8.9283	2		1306.54	65.8444	1306.54	59.4425
	8.9333	1		1307.02	65.7769	1307.02	59.4011
	8.9383	1		1307.5	65.707	1307.5	59.3599
	8.9433	2		1307.98	65.6347	1307.98	59.3187
	8.9483	3		1308.46	65.5603	1308.46	59.2772
	8.9533	3		1308.95	65.4836	1308.95	59.2351
	8.9583	6		1309.43	65.4045	1309.43	59.1921
	8.9633	4		1309.91	65.3228	1309.91	59.1478
	8.9683	2		1310.39	65.2386	1310.39	59.1017
	8.9733	1		1310.88	65.1518	1310.88	59.0535
	8.9783	4		1311.36	65.0626	1311.36	59.0024
	8.9833	1		1311.84	64.9713	1311.84	58.9477
	8.9883	1		1312.32	64.878	1312.32	58.8887
	8.9933	1		1312.8	64.783	1312.8	58.8247
	8.9983	0		1313.29	64.6864	1313.29	58.7552
	9.0033	5		1313.77	64.5881	1313.77	58.6799
	9.0083	2		1314.25	64.4882	1314.25	58.5986
	9.0133	3		1314.73	64.3868	1314.73	58.5111
	9.0183	2		1315.21	64.2837	1315.21	58.4173
	9.0233	2		1315.7	64.1791	1315.7	58.3173
	9.0283	3		1316.18	64.073	1316.18	58.2112
	9.0333	4		1316.66	63.9655	1316.66	58.0992
	9.0383	0		1317.14	63.8567	1317.14	57.9817
	9.0433	5		1317.62	63.7467	1317.62	57.8592
	9.0483	4		1318.11	63.6358	1318.11	57.7318
	9.0533	1		1318.59	63.5239	1318.59	57.5998
	9.0583	2		1319.07	63.4108	1319.07	57.4633
	9.0633	3		1319.55	63.2964	1319.55	57.3221
	9.0683	2		1320.04	63.1801	1320.04	57.1763
	9.0733	0		1320.52	63.0614	1320.52	57.0262
	9.0783	3		1321	62.9396	1321	56.8719
	9.0833	0		1321.48	62.814	1321.48	56.714
	9.0883	2		1321.96	62.6842	1321.96	56.5525
	9.0933	4		1322.45	62.5499	1322.45	56.3877
	9.0983	4		1322.93	62.4111	1322.93	56.2196
	9.1033	1		1323.41	62.2677	1323.41	56.048
	9.1083	3		1323.89	62.1197	1323.89	55.8728
	9.1133	2		1324.38	61.9674	1324.38	55.6938
	9.1183	4		1324.86	61.8107	1324.86	55.511
	9.1233	3		1325.34	61.6496	1325.34	55.3241
	9.1283	6		1325.82	61.4841	1325.82	55.1331
	9.1333	2		1326.3	61.3143	1326.3	54.9377
	9.1383	1		1326.79	61.1402	1326.79	54.738
	9.1433	1		1327.27	60.9619	1327.27	54.534
	9.1483	2		1327.75	60.7794	1327.75	54.326
	9.1533	1		1328.23	60.5928	1328.23	54.1145
	9.1583	1		1328.71	60.4017	1328.71	53.8998
	9.1633	2		1329.2	60.206	1329.2	53.6823
	9.1683	2		1329.68	60.0052	1329.68	53.4617
	9.1733	3		1330.16	59.7988	1330.16	53.2376
	9.1783	2		1330.64	59.5866	1330.64	53.0093
	9.1833	1		1331.12	59.3683	1331.12	52.7761
	9.1883	4		1331.61	59.1438	1331.61	52.5376
	9.1933	2		1332.09	58.9131	1332.09	52.2936
	9.1983	1		1332.57	58.6763	1332.57	52.0439
	9.2033	2		1333.05	58.4336	1333.05	51.7884
	9.2083	2		1333.54	58.1851	1333.54	51.5273
	9.2133	1		1334.02	57.9312	1334.02	51.2603
	9.2183	1		1334.5	57.6722	1334.5	50.9876
	9.2233	0		1334.98	57.4086	1334.98	50.7093
	9.2283	2		1335.46	57.1409	1335.46	50.4257
	9.2333	4		1335.95	56.8694	1335.95	50.1373
	9.2383	1		1336.43	56.5945	1336.43	49.8443
	9.2433	3		1336.91	56.3159	1336.91	49.5464
	9.2483	4		1337.39	56.0332	1337.39	49.2427
	9.2533	3		1337.87	55.7459	1337.87	48.9316
	9.2583	5		1338.36	55.4534	1338.36	48.6113
	9.2633	4		1338.84	55.1552	1338.84	48.2803
	9.2683	5		1339.32	54.851	1339.32	47.9375
	9.2733	5		1339.8	54.5404	1339.8	47.5827
	9.2783	0		1340.29	54.223	1340.29	47.2163
	9.2833	2		1340.77	53.8981	1340.77	46.8394
	9.2883	2		1341.25	53.5652	1341.25	46.4534
	9.2933	3		1341.73	53.2235	1341.73	46.0596
	9.2983	4		1342.21	52.8727	1342.21	45.6592
	9.3033	1		1342.69	52.5126	1342.69	45.2534
	9.3083	1		1343.18	52.1432	1343.18	44.843
	9.3133	3		1343.66	51.7647	1343.66	44.4283
	9.3183	1		1344.14	51.3771	1344.14	44.0096
	9.3233	0		1344.62	50.9802	1344.62	43.5866
	9.3283	2		1345.11	50.574	1345.11	43.1591
	9.3333	3		1345.59	50.1582	1345.59	42.7272
	9.3383	7		1346.07	49.7332	1346.07	42.2918
	9.3433	2		1346.55	49.3	1346.55	41.8552
	9.3483	5		1347.03	48.8601	1347.03	41.4207
	9.3533	3		1347.52	48.4157	1347.52	40.9925
	9.3583	6		1348	47.9692	1348	40.5751
	9.3633	5		1348.48	47.5233	1348.48	40.1729
	9.3683	5		1348.96	47.0812	1348.96	39.7898
	9.3733	6		1349.44	46.6465	1349.44	39.4289
	9.3783	2		1349.93	46.2236	1349.93	39.093
	9.3833	3		1350.41	45.8171	1350.41	38.7844
	9.3883	2		1350.89	45.4316	1350.89	38.5044
	9.3933	4		1351.37	45.071	1351.37	38.2537
	9.3983	3		1351.86	44.7375	1351.86	38.0315
	9.4033	5		1352.34	44.4311	1352.34	37.8357
	9.4083	1		1352.82	44.1503	1352.82	37.6635
	9.4133	2		1353.3	43.8916	1353.3	37.5113
	9.4183	5		1353.78	43.6512	1353.78	37.3762
	9.4233	5		1354.27	43.4249	1354.27	37.2559
	9.4283	5		1354.75	43.2092	1354.75	37.149
	9.4333	6		1355.23	43.0009	1355.23	37.0547
	9.4383	5		1355.71	42.797	1355.71	36.9722
	9.4433	8		1356.19	42.5951	1356.19	36.9003
	9.4483	7		1356.68	42.3929	1356.68	36.8377
	9.4533	10		1357.16	42.1887	1357.16	36.7832
	9.4583	12		1357.64	41.9815	1357.64	36.736
	9.4633	8		1358.12	41.7709	1358.12	36.6961
	9.4683	9		1358.61	41.5569	1358.61	36.6642
	9.4733	7		1359.09	41.3396	1359.09	36.641
	9.4783	11		1359.57	41.1186	1359.57	36.6269
	9.4833	17		1360.05	40.8932	1360.05	36.6216
	9.4883	6		1360.53	40.6625	1360.53	36.6242
	9.4933	7		1361.02	40.4259	1361.02	36.6333
	9.4983	7		1361.5	40.1833	1361.5	36.648
	9.5033	12		1361.98	39.9354	1361.98	36.6677
	9.5083	14		1362.46	39.6831	1362.46	36.6928
[truncated: 5,471 more rows]

## Sheet: Figure 3
	Figure 3a							Figure 3d
	Times	Calbryte 520-Control	Calbryte 520-LDH	Calbryte 520-LR	Calbryte 520-LT	Calbryte 520-LRT		/beta-actin-Control			/beta-actin-LDH			/beta-actin-LR			/beta-actin-LT			/beta-actin-LRT
	1	63	60	53	61	55		CHOP	IRE1	BIP	CHOP	IRE1	BIP	CHOP	IRE1	BIP	CHOP	IRE1	BIP	CHOP	IRE1	BIP
	10	67	55	60	63	67		0.0217749	0.616328	0.00245246	0.0821711	0.590573	0.00266884	0.0872943	0.556682	0.00709516	1.5955	1.04781	1.76747	1.39273	1.36823	2.22317
	20	57	65	57	61	53		0.04197	0.73926	0.00409	0.09213	0.63272	0.00429	0.12715	0.67172	0.00514	1.79273	1.25922	1.90188	1.5873	1.55462	2.5428
	30	64	57	55	56	54		0.02673	0.5423	0.00501	0.12755	0.70045	0.00544	0.09247	0.7051	0.01297	1.83408	1.30141	2.13518	1.61342	1.39528	2.60492
	40	55	63	56	67	57
	50	64	56	65	63	59
	60	65	65	67	64	58
	70	73	79	81	56	65
	80	119	120	95	68	66
	90	143	138	128	67	67
	100	153	157	167	63	62
	110	159	169	171	66	64
	120	173	183	179	65	59
	130	197	189	186	55	53
	140	176	176	183	51	61
	150	179	192	176	58	66
	160	183	185	191	57	63
	170	175	176	183	56	54
	180	185	178	189	54	65
	190	177	192	175	59	63
	200	183	182	193	58	62
	210	176	189	184	53	67
	220	181	186	188	67	68
	230	163	178	176	65	62
	240	167	181	168	61	65
	250	177	173	179	68	66
	260	191	195	176	79	54
	270	175	186	187	68	63
	280	189	178	177	57	61

## Sheet: Figure 4
	Figure 4b
		Control	LDH	LR	LT	LRT
	TNF-α (pg/mL)	23.68	64.39	177.89	202.63	239.94
		52.77	49.49	186.16	163.19	245.67
		37.92	46.75	147.83	194.23	225.78
	IL-1β (pg/mL)	2.01	3.8	37.39	27.73	43.16
		3.68	3.82	30.29	32.67	49.11
		3.79	5.09	38.36	35.19	37.81
	IFN-γ (pg/mL)	7.17	16.13	245.2	220.29	377.74
		2.85	17.77	185.68	259.45	370.04
		3.02	10.62	213.48	289.51	320.3
	IL-6 (pg/mL)	12.96	24.26	87.6	97.25	168.27
		17.73	25.78	74.39	112.83	177.92
		13.76	23.48	85.7	107.16	152.64

## Sheet: Figure 5
	Figure 5b
		Control	LDH	LR	LT	LRT
	TNF-α (pg/mL)	72.9688	89.5312	62.9688	173.906	140.469
		82.6562	65.9375	73.9062	129.062	114.531
		73.75	77.1875	50.7812	120.469	145
	IL-1β (pg/mL)	3.4142	0.73373	0.34911	10.2367	16.568
		1.66272	0.60355	-0.31953	6.82249	15.5976
		0.57396	1.22485	-1.36095	17.5799	14.858
	IL-6 (pg/mL)
		17.0506	11.5449	10.5337	221.067	244.635
		17.0225	14.073	7.80899	255.421	183.006
		16.2079	12.5562	8.93258	202.978	223.006
	IL12p70 (pg/mL)	10.3955	9.8073	9.54023	39.1954	32.0081
		11.163	8.55308	10.4226	34.4625	36.4165
		9.58418	9.41515	10	39.1312	30.3651

## Sheet: Figure 6
	Figure 6d																																Figure 6e							Figure 6f
	Times (days)	Lung Volume (mm3)-Control						Lung Volume (mm3)-LDH						Lung Volume (mm3)-LR						Lung Volume (mm3)-LT						Lung Volume (mm3)-LRT							Times (days)	Survival (%)-Control	Survival (%)-LDH	Survival (%)-LR	Survival (%)-LT	Survival (%)-LRT			Weight (g)-Control								Weight (g)-LDH
	0	439.84	398.37	401.65	366.52	353.19	397.29	381.15	333.49	426.42	379.52	371.9	376.65	433.16	345.82	406.1	398.26	324.48	328.19	321.33	335.87	336.38	411.36	370.48	401.16	351.55	366.39	387	302.77	350.15	374.3		0	100	100	100	100	100		Times (days)	Data1	Data2	Data3	Data4	Data5	Data6	Mean	SD	Data1
	7	383.33	392.41	359.14	326.76	292.04	323.17	344.71	300.91	336.85	317.99	349.35	399.53	413.61	417.85	417.5	488.73	423.6	415.83	320.72	387.5	443.17	447.83	417.22	402.18	428.72	425.42	472.52	395.07	446.04	388.76		1	100	100	100	100	100		0	18.41	17.89	19.41	18.65	18.75	18.01	18.52	0.50514	18.84
	14							133.72	192.82	118.52			219.19	221.41	229.61	431.7	490.26	307.81	220.81	430.17	157.41	359.66	261.68	282.86	376.79	439.16	420.19	461.78	475.87	474.67	414.59		2	100	100	100	100	100		3	17.84	18.17	18.91	18.73	18.45	18.67	18.4617	0.362419	18.85
	21															447	494.68			502.57		327.7	213	174.65	254.12	455.36	449.76	451.96	489.63	537.83	428.94		3	100	100	100	100	100		7	18.09		18.09	18.24	17.35	17.21	17.796	0.427158	18.45
	28															298.72	382.81			405.82		323.54			201.78	478.39	461.49	427.46	472.54	535.94	537.99		4	100	100	100	100	100		10				16.85			16.85	0	19.32
	35																301.79			375.38		299.23				496.02	489.94	415.56	475.44	497.27	523.64		5	100	100	100	100	100		13									16.23
																																	6	100	100	100	100	100		16
																																	6	100	100	100	100	100		19
																																	7	100	100	100	100	100		22
																																	8	100	100	100	100	100		25
																																	8	83.3333	100	100	100	100		28
																																	9	83.3333	100	100	100	100		31
																																	9	83.3333	100	100	100	100
																																	10	83.3333	100	100	100	100
																																	11	83.3333	100	100	100	100
																																	11	50	66.6667	100	100	100
																																	12	50	66.6667	100	100	100
																																	12	0	66.6667	100	100	100
																																	13		66.6667	100	100	100
																																	13		66.6667	100	100	100
																																	14		66.6667	100	100	100
																																	14		33.3333	66.6667	83.3333	100
																																	15		33.3333	66.6667	83.3333	100
																																	15		33.3333	66.6667	83.3333	100
																																	16		33.3333	66.6667	83.3333	100
																																	16		16.6667	50	83.3333	100
																																	17		16.6667	50	83.3333	100
																																	17		0	50	83.3333	100
																																	18			50	83.3333	100
																																	19			50	83.3333	100
																																	19			33.3333	83.3333	100
																																	20			33.3333	83.3333	100
																																	21			33.3333	83.3333	100
																																	21			33.3333	50	100
																																	22			33.3333	50	100
																																	23			33.3333	50	100
																																	24			33.3333	50	100
																																	25			33.3333	50	100
																																	26			33.3333	50	100
																																	27			33.3333	50	100
																																	28			33.3333	50	100
																																	28			16.6667	33.3333	100
																																	29			16.6667	33.3333	100
																																	30			16.6667	33.3333	100
																																	31			16.6667	33.3333	100
																																	32			16.6667	33.3333	100
																																	33			16.6667	33.3333	100
																																	34			16.6667	33.3333	100
																																	35			16.6667	33.3333	100
																																	35			0	16.6667	100
																																	36				16.6667	100
																																	37				16.6667	100
																																	38				16.6667	100
																																	38				0	100
																																	39					100
																																	40					100
																																	41					100
																																	42					100
																																	43					100
																																	43					83.3333
																																	44					83.3333
																																	45					83.3333
																																	46					83.3333
																																	47					83.3333
																																	48					83.3333
																																	49					83.3333
																																	50					83.3333
																																	51					83.3333
																																	52					83.3333
																																	120					83.3333
[truncated: 34 more columns]

## Sheet: Figure 7
	Figure 7d							Figure 7e
	Leukocytes of total cells (%)-% of CD45+ Cells-Control	Leukocytes of total cells (%)-% of CD45+ Cells-LDH	Leukocytes of total cells (%)-% of CD45+ Cells-LR	Leukocytes of total cells (%)-% of CD45+ Cells-LT	Leukocytes of total cells (%)-% of CD45+ Cells-LRT-8	Leukocytes of total cells (%)-% of CD45+ Cells-LRT-2		M0 AMs						M1 AMs						M1 BMDMs						M2 BMDMs						Unmatured DCs						Matured DCs						CD8+ T
	36	41.3	43.9	42.8	91.7	41.9		% of CD45+ Cells-Control	% of CD45+ Cells-LDH	% of CD45+ Cells-LR	% of CD45+ Cells-LT	% of CD45+ Cells-LRT-8	% of CD45+ Cells-LRT-2	% of CD45+ Cells-Control	% of CD45+ Cells-LDH	% of CD45+ Cells-LR	% of CD45+ Cells-LT	% of CD45+ Cells-LRT-8	% of CD45+ Cells-LRT-2	% of CD45+ Cells-Control	% of CD45+ Cells-LDH	% of CD45+ Cells-LR	% of CD45+ Cells-LT	% of CD45+ Cells-LRT-8	% of CD45+ Cells-LRT-2	% of CD45+ Cells-Control	% of CD45+ Cells-LDH	% of CD45+ Cells-LR	% of CD45+ Cells-LT	% of CD45+ Cells-LRT-8	% of CD45+ Cells-LRT-2	% of CD45+ Cells-Control	% of CD45+ Cells-LDH	% of CD45+ Cells-LR	% of CD45+ Cells-LT	% of CD45+ Cells-LRT-8	% of CD45+ Cells-LRT-2	% of CD45+ Cells-Control	% of CD45+ Cells-LDH	% of CD45+ Cells-LR	% of CD45+ Cells-LT	% of CD45+ Cells-LRT-8	% of CD45+ Cells-LRT-2	% of CD45+ Cells-Control	% of CD45+ Cells-LDH	% of CD45+ Cells-LR	% of CD45+ Cells-LT	% of CD45+ Cells-LRT-8	% of CD45+ Cells-LRT-2
	37.6	38.1	47	56.2	84.4	48.9		0.31	1.6	0.09	1.14	0.02722	0	0.01	0.01	2.04	1.42	4.21053	5.41	2.61	4.34	15.75	6.77	10.7441	20.84	27.07	19.2	1.69	8	0.01815	1.78	1.45	2.47	2.19	0.69	0.76225	1.97	1.18	0.96	1.79	2.41	2.94011	5.01	5.57	4.15	4.23	8.43	12.4319	5.55
	34.2	47.1	40.9	50	81.9	37.4		0.81	4.46	0.18	1.16	0.02776	0.22	0	0.1	4.31	1.23	6.03368	4.2	2.67	2.36	17.85	8.43	9.87414	17.22	19.71	23.66	0.58	11.7	0.14807	0.28	1.84	3.63	3.36	1.35	0.2221	0.95	0.87	1.62	2.68	2.94	4.75662	4.35	4.75	2.72	3.92	7.2	10.3369	4.95
	29.7	37.6	43.1	41.3	85.4	39.7		4.26	3.54	0.57	2.15	0.06389	0.21	0.2	0.25	2.93	5.1	6.47104	3.05	0.42	1.51	15.08	4.84	10.9889	21.54	23.95	24.18	2.71	9.5	0.09127	0.79	2.21	2.37	3.52	0.98	0.35595	0.39	0.17	1.81	1.89	3.17	4.25318	4.93	2.14	5.43	5.25	8.57	11.4453	6.85
								1.38	2.35	0.73	1.23	0.0646	0.04	0.13	0.16	2.78	0.73	5.59247	7.67	1.74	2.46	18.79	7.18	9.56995	13.36	25.64	21.35	1.83	9.37	0.01846	0.08	1.76	3.41	3.69	1.02	0.52602	0.36	0.42	0.73	1.81	2.92	4.8265	5.12	4.94	2.35	4.51	10.47	16.9066	7.95
	Figure 7g													Figure 7h													Figure 7i
		0-10 μm (%)	10-20 μm (%)	20-30 μm (%)	30-40 μm (%)	40-50 μm (%)	50-60 μm (%)	60-70 μm (%)	70-80 μm (%)	80-90 μm (%)	90-100 μm (%)	Average Distance to tumor border (μm)			0-10 μm (%)	10-20 μm (%)	20-30 μm (%)	30-40 μm (%)	40-50 μm (%)	50-60 μm (%)	60-70 μm (%)	70-80 μm (%)	80-90 μm (%)	90-100 μm (%)	Average Distance (μm)			1	2	3	4	5	>5	Immune cells/cancer cells
	CD8+ T Cells-Control	0	1.51246	3.91459	11.5658	19.306	11.4769	4.27046	1.42349	1.60142	1.77936	-13.86		CD8+ T Cells-Control	14.4337	14.4337	13.2494	12.0651	9.40044	9.40044	6.66173	5.25537	4.2191	2.73871	158.629		CD8+ T Cells-Control	2.76478	0.80817	0.68056	0.12761	0.08507	0.25521	0.07869
	CD8+ T Cells-LRT	3.85505	5.22745	7.26291	14.495	14.5258	8.17271	5.16577	4.39476	3.79337	3.1303	-29.66		CD8+ T Cells-LRT	16.5016	37.2002	23.8269	12.1872	5.6439	2.22888	1.09489	0.56048	0.378	0.19552	22.3491		CD8+ T Cells-LRT	32.3844	11.8365	5.7149	2.69692	1.60531	3.72432	1.26627
	M1 AMs-Control	0	2.08333	7.63889	15.9722	22.2222	21.5278	6.25	2.77778	1.38889	0.69444	9.22		M1 AMs-Control	0.29608	0.44412	0.59215	0.66617	1.18431	1.99852	1.62842	1.85048	1.5544	1.5544	589.294		M1 AMs-Control	0.46789	0.08507	0	0	0.04254	0	0.00851
	M1 AMs-LRT	5.33563	8.43373	9.81067	14.9742	10.6713	6.71256	6.36833	4.30293	4.47504	2.23752	3.84		M1 AMs-LRT	2.29406	7.70334	9.2805	10.7143	10.2581	10.6361	8.74609	7.22106	5.95673	5.17466	73.2791		M1 AMs-LRT	7.89812	1.39127	0.40668	0.21404	0.0214	0.06421	0.13206
	M1 BMDMs-Control	0	1.0989	2.1978	6.59341	19.7802	18.6813	9.89011	6.59341	3.2967	6.59341	29.71		M1 BMDMs-Control	0.22206	1.33235	3.18283	4.2191	4.29312	5.10733	5.99556	6.43967	6.1436	5.10733	173.387		M1 BMDMs-Control	1.36112	0.34028	0.12761	0.08507	0	0	0.02637
	M1 BMDMs-LRT	7.36434	5.42636	8.13953	8.91473	7.36434	6.20155	3.10078	7.36434	4.26357	1.93798	-24.99		M1 BMDMs-LRT	0.74296	2.48957	3.2195	4.34046	5.48749	6.21741	6.19135	6.16528	6.817	6.30865	122.246		M1 BMDMs-LRT	2.73973	0.25685	0.08562	0.04281	0	0.0214	0.0381
	Matured DCs-Control	0	1.5361	7.37327	14.1321	23.6559	22.8879	7.98771	1.99693	0.61444	1.22888	-10.54		Matured DCs-Control	0.66617	1.99852	2.22058	2.96077	2.81273	2.96077	3.70096	2.96077	2.2946	2.2946	312.783		Matured DCs-Control	1.23352	0.17014	0.04254	0	0	0	0.01659
	Matured DCs-LRT	2.89358	6.27759	10.0049	19.127	17.2143	8.0922	6.13046	4.75723	4.90436	2.84453	-20.9		Matured DCs-LRT	3.44108	10.5188	12.6825	12.109	11.4181	10.7143	8.53754	6.99948	5.90459	4.56204	57.2733		Matured DCs-LRT	11.173	2.54709	1.0488	0.44949	0.27825	0.42808	0.25621
	NK-Control	0	0.83009	2.6978	5.00649	7.41894	5.83658	3.11284	1.81582	1.738	2.15305	-8.64		NK-Control	4.81125	15.322	14.5078	15.322	13.3975	7.92006	6.06958	4.51517	2.22058	1.48038	84.6713		NK-Control	6.29519	2.38197	1.19098	0.59549	0.42535	2.21182	0.33305
	NK-LRT	2.46734	3.19303	5.73295	11.9739	19.0131	11.5747	6.05951	5.58781	5.58781	4.93469	-18.89		NK-LRT	9.12409	22.0673	21.3895	17.4009	11.1966	7.20803	4.28832	2.67205	1.91606	1.08186	34.8339		NK-LRT	21.4897	6.99914	3.25342	1.28425	0.72774	1.62671	0.68857
[truncated: 24 more columns]

## Sheet: Figure 8
	Figure 8c					Figure 8d														Figure 8g
	Times (days)	Survival (%)-LRT	Survival (%)-Control			Times (days)	Weight (g)-LRT				Mean	SD	Weight (g)-Control				Mean	SD			of CD3+ T cells-CD8+ TCM	of CD3+ T cells-CD8+ TEM	of CD3+ T cells-CD4+ TCM	of CD3+ T cells-CD4+ TEM
	90	100	100			90	27.6	28.9	27.8	26.3	27.65	1.06615	28.5	29.1	27.6	28.3	28.375	0.61847		Control	0.0672	0.05495	0.11899	0.1327
	93	100	100			93	26.7	27.1	27.4	26.5	26.925	0.40311	27.6	28.6	28.2	27.5	27.975	0.51881		Control	0.05597	0.04391	0.09395	0.13469
	96	100	100			96	25.3	25.6	27.6	25.3	25.95	1.10905	28.7	28.9	27.5	27.3	28.1	0.8165		Control	0.07537	0.04516	0.10309	0.15189
	99	100	100			99	24.1	24.4	28.5	23.7	25.175	2.23514	26.3	27.1	26.5	26.4	26.575	0.3594		Control	0.06734	0.05494	0.10833	0.15846
	102	100	100			102	25.7	26.2	27.5	24.1	25.875	1.40564	26.1	26.3	26.7	25.9	26.25	0.34157		LRT	0.10796	0.13357	0.29655	0.22274
	105	100	100			105	26.1	26.1	27.6	24.6	26.1	1.22474	25.6	25.9	25.7	25.4	25.65	0.20817		LRT	0.12493	0.13206	0.272	0.22486
	108	100	100			108	25.4	27.2	28.3	25.3	26.55	1.45717	24.1	25.6	25.3	25.8	25.2	0.76158		LRT	0.11674	0.14355	0.25834	0.2335
	108	100	75			112	27	28.1	28.7	26.5	27.575	1.00457		24.2	23.9	24.7	24.2667	0.40415		LRT	0.11999	0.14271	0.31866	0.21353
	112	100	75			115	27.3	27.5	27.2	26.3	27.075	0.53151		23.5	24.3	23.6	23.8	0.43589
	115	100	75			118	26.9	27.8	27.5	26.1	27.075	0.75
	115	100	0			121	27.5	28.3	28.1	26.7	27.65	0.7188
	118	100	0
	121	100	0

## Sheet: Supplementary Figure 4
	Supplementary Figure 4a							Supplementary Figure 4b							Supplementary Figure 4c												Supplementary Figure 4d
	Wavenumber (nm)	Absorbance (a.u.)-6.25 μg/mL RRX-001	Absorbance (a.u.)-12.5 μg/mL RRX-001	Absorbance (a.u.)-25 μg/mL RRX-001	Absorbance (a.u.)-50 μg/mL RRX-001	Absorbance (a.u.)-100 μg/mL RRX-001		Wavenumber (nm)	Absorbance (a.u.)-3.125 μg/mL TTA-Q6	Absorbance (a.u.)-6.25 μg/mL TTA-Q6	Absorbance (a.u.)-12.5 μg/mL TTA-Q6	Absorbance (a.u.)-25 μg/mL TTA-Q6	Absorbance (a.u.)-50 μg/mL TTA-Q6		Wavenumber (nm)	Absorbance (a.u.)-5 min	Absorbance (a.u.)-10 min	Absorbance (a.u.)-30 min	Absorbance (a.u.)-60 min	Absorbance (a.u.)-2 h	Absorbance (a.u.)-4 h	Absorbance (a.u.)-6 h one-fold diluted	Absorbance (a.u.)-8 h one-fold diluted	Absorbance (a.u.)-16 h one-fold diluted	Absorbance (a.u.)-24 h one-fold diluted		Wavenumber (nm)	Absorbance (a.u.)-4 h
	220	0.12856	0.3161	0.70944	1.413	2.65405		220	0.11176	0.25387	0.50628	1.03392	2.03228		220	0.56365	1.01604	1.46711	1.93776	2.64983	3.28571	1.89713	2.04264	2.26332	2.57263		220	3.28571
	220.5	0.12142	0.30399	0.68494	1.36734	2.57253		220.5	0.1072	0.24491	0.4911	1.00506	1.97811		220.5	0.54123	0.98127	1.41992	1.87943	2.5785	3.21355	1.84608	1.98723	2.20357	2.50422		220.5	3.21355
	221	0.11143	0.28806	0.65706	1.31943	2.49281		221	0.09993	0.23499	0.47599	0.97964	1.93326		221	0.52413	0.95297	1.38095	1.8304	2.51679	3.14306	1.80543	1.94392	2.15548	2.44996		221	3.14306
	221.5	0.10497	0.27598	0.63431	1.2764	2.41972		221.5	0.09657	0.22984	0.46713	0.96327	1.90397		221.5	0.50999	0.92889	1.34773	1.78809	2.46331	3.0821	1.76545	1.90121	2.11333	2.40222		221.5	3.0821
	222	0.10316	0.26859	0.6163	1.23802	2.34766		222	0.09862	0.23063	0.46574	0.95684	1.88957		222	0.49826	0.90828	1.31952	1.75195	2.41735	3.02521	1.72982	1.86337	2.0743	2.35805		222	3.02521
	222.5	0.09976	0.25971	0.59696	1.19903	2.2748		222.5	0.09963	0.23086	0.46485	0.95321	1.88121		222.5	0.48754	0.88971	1.29466	1.72055	2.37751	2.97202	1.69697	1.82866	2.03912	2.31825		222.5	2.97202
	223	0.09524	0.24989	0.57651	1.15895	2.202		223	0.09923	0.22925	0.46127	0.94551	1.86611		223	0.47514	0.86887	1.26669	1.68542	2.33337	2.92258	1.66632	1.79611	2.00103	2.27505		223	2.92258
	223.5	0.09142	0.24074	0.55702	1.12019	2.13126		223.5	0.09968	0.22908	0.46002	0.94178	1.85827		223.5	0.46454	0.85059	1.24228	1.65469	2.29452	2.87753	1.6378	1.76582	1.96691	2.23639		223.5	2.87753
	224	0.08847	0.23251	0.53868	1.08266	2.06205		224	0.10133	0.23048	0.46103	0.94211	1.85784		224	0.45542	0.83449	1.22096	1.62784	2.26052	2.83897	1.61081	1.73739	1.93572	2.20117		224	2.83897
	224.5	0.08139	0.22041	0.51666	1.04134	1.98888		224.5	0.09914	0.22839	0.45946	0.94103	1.85899		224.5	0.44719	0.81995	1.20204	1.60417	2.2307	2.80043	1.58654	1.71184	1.9071	2.16874		224.5	2.80043
	225	0.07534	0.20954	0.49619	1.00232	1.91843		225	0.09826	0.22795	0.46006	0.94338	1.86583		225	0.43985	0.80693	1.18541	1.5835	2.2048	2.76745	1.56474	1.68875	1.88077	2.13893		225	2.76745
	225.5	0.06918	0.19871	0.476	0.96418	1.84897		225.5	0.09746	0.22784	0.46149	0.94752	1.8763		225.5	0.43335	0.79531	1.1709	1.56563	2.18254	2.73788	1.54518	1.66796	1.85659	2.11166		225.5	2.73788
	226	0.06692	0.19179	0.45981	0.93041	1.7839		226	0.10087	0.23218	0.46782	0.95758	1.89436		226	0.42739	0.78472	1.15804	1.55009	2.1633	2.71473	1.5277	1.64916	1.83511	2.08745		226	2.71473
	226.5	0.06274	0.18307	0.44202	0.89546	1.71883		226.5	0.10237	0.23486	0.47291	0.96722	1.91344		226.5	0.42177	0.77495	1.14655	1.53649	2.14672	2.69317	1.51221	1.63216	1.81601	2.06594		226.5	2.69317
	227	0.05824	0.17433	0.42456	0.86151	1.65619		227	0.10357	0.23747	0.47822	0.97779	1.93467		227	0.41634	0.76581	1.13619	1.52447	2.13241	2.67364	1.49867	1.61729	1.79908	2.04691		227	2.67364
	227.5	0.05417	0.16604	0.40785	0.82882	1.5956		227.5	0.10511	0.2406	0.48427	0.98974	1.95873		227.5	0.41203	0.75815	1.12775	1.51476	2.12098	2.65733	1.48685	1.60449	1.78407	2.03013		227.5	2.65733
	228	0.05096	0.15867	0.39237	0.79791	1.53725		228	0.1075	0.24464	0.49146	1.00327	1.98526		228	0.40882	0.75189	1.1211	1.50715	2.11211	2.64334	1.4765	1.59356	1.77091	2.01549		228	2.64334
	228.5	0.04545	0.14898	0.37475	0.76527	1.47765		228.5	0.10753	0.24635	0.49657	1.01495	2.01057		228.5	0.40662	0.74691	1.11604	1.50144	2.1055	2.62944	1.46756	1.58441	1.75941	2.00285		228.5	2.62944
	229	0.03939	0.13896	0.35709	0.7331	1.4194		229	0.10707	0.2476	0.50124	1.02634	2.03562		229	0.40452	0.74231	1.11163	1.49659	2.10011	2.61562	1.46012	1.57668	1.74932	1.99192		229	2.61562
	229.5	0.03338	0.12922	0.34	0.70228	1.36334		229.5	0.10659	0.24884	0.50594	1.03772	2.06114		229.5	0.40264	0.73817	1.10789	1.49261	2.09587	2.60346	1.45377	1.56992	1.74066	1.98258		229.5	2.60346
	230	0.034	0.12626	0.32992	0.67907	1.31574		230	0.11262	0.25668	0.51717	1.05575	2.0932		230	0.40099	0.73445	1.10477	1.48935	2.09262	2.5996	1.4483	1.56398	1.73326	1.97464		230	2.5996
	230.5	0.0363	0.12505	0.32177	0.65819	1.27106		230.5	0.12013	0.26599	0.53002	1.07539	2.12753		230.5	0.39959	0.73117	1.10223	1.48679	2.09026	2.5989	1.44357	1.55876	1.72692	1.96784		230.5	2.5989
	231	0.03808	0.12346	0.31339	0.63737	1.22699		231	0.12702	0.27464	0.54224	1.09452	2.16112		231	0.39822	0.72807	1.09997	1.48457	2.08838	2.59896	1.43956	1.55435	1.72141	1.96193		231	2.59896
	231.5	0.03462	0.11684	0.30035	0.61258	1.18026		231.5	0.12841	0.27774	0.54879	1.10786	2.18881		231.5	0.3973	0.72556	1.09834	1.48303	2.08732	2.59368	1.43597	1.55087	1.71641	1.95661		231.5	2.59368
	232	0.03098	0.11019	0.28762	0.58872	1.13542		232	0.12945	0.28036	0.55466	1.12034	2.21472		232	0.3969	0.7237	1.09733	1.48215	2.08701	2.5888	1.43279	1.54804	1.71185	1.95174		232	2.5888
	232.5	0.02773	0.1041	0.2757	0.56603	1.0929		232.5	0.13072	0.2832	0.56058	1.13259	2.23972		232.5	0.39707	0.7225	1.09694	1.48189	2.08737	2.58411	1.42978	1.54559	1.70758	1.94717		232.5	2.58411
	233	0.02575	0.09943	0.26547	0.54532	1.05302		233	0.13314	0.28708	0.56741	1.14532	2.26439		233	0.39702	0.72116	1.09634	1.48141	2.08747	2.58097	1.42686	1.54325	1.70357	1.94286		233	2.58097
	233.5	0.02242	0.09365	0.2543	0.52404	1.01345		233.5	0.13409	0.28945	0.57255	1.15595	2.28653		233.5	0.39646	0.71938	1.09523	1.48034	2.08694	2.57621	1.42387	1.54065	1.69965	1.93855		233.5	2.57621
	234	0.02182	0.09072	0.24624	0.50632	0.97809		234	0.13755	0.29426	0.57991	1.16833	2.30972		234	0.39534	0.71706	1.09347	1.47854	2.08561	2.57339	1.42082	1.53769	1.69574	1.93409		234	2.57339
	234.5	0.0218	0.08847	0.23906	0.48992	0.94474		234.5	0.14136	0.29935	0.58742	1.18047	2.3319		234.5	0.3942	0.71472	1.0916	1.47654	2.08395	2.57123	1.41747	1.53438	1.69172	1.92937		234.5	2.57123
	235	0.0226	0.08702	0.23301	0.47498	0.91359		235	0.14574	0.30499	0.59528	1.19261	2.35298		235	0.39306	0.71237	1.08956	1.4743	2.08187	2.56962	1.41395	1.53073	1.68737	1.92428		235	2.56962
	235.5	0.02167	0.08389	0.22569	0.45938	0.88271		235.5	0.14813	0.30846	0.60072	1.20202	2.37065		235.5	0.392	0.71005	1.08739	1.47186	2.07933	2.56604	1.41012	1.52681	1.68247	1.91863		235.5	2.56604
	236	0.01939	0.07949	0.21729	0.44295	0.8517		236	0.14898	0.31032	0.60428	1.20934	2.38502		236	0.39078	0.70751	1.08479	1.46887	2.07594	2.55985	1.40588	1.5225	1.67676	1.91212		236	2.55985
	236.5	0.01607	0.07415	0.20807	0.42604	0.82079		236.5	0.14859	0.31085	0.60633	1.21466	2.39673		236.5	0.38961	0.70492	1.08192	1.46544	2.07174	2.55134	1.40098	1.51754	1.67014	1.90461		236.5	2.55134
	237	0.01367	0.06976	0.19997	0.41055	0.79197		237	0.14884	0.31194	0.60874	1.21979	2.40737		237	0.3882	0.70196	1.07839	1.4611	2.06621	2.54309	1.39543	1.51173	1.66259	1.89602		237	2.54309
	237.5	0.0115	0.06568	0.19236	0.39585	0.76437		237.5	0.14909	0.31295	0.61082	1.22405	2.41634		237.5	0.38639	0.6984	1.07399	1.45555	2.05893	2.53382	1.38882	1.50485	1.65386	1.88617		237.5	2.53382
	238	0.01077	0.06306	0.18643	0.38317	0.73913		238	0.15059	0.31494	0.61362	1.22839	2.42421		238	0.38394	0.69394	1.06835	1.44832	2.04934	2.52446	1.38116	1.49649	1.64379	1.87479		238	2.52446
	238.5	0.00895	0.05951	0.17972	0.37005	0.71405		238.5	0.15071	0.31539	0.6144	1.23002	2.42774		238.5	0.38089	0.68859	1.06139	1.43931	2.03725	2.51113	1.37215	1.48644	1.63208	1.86156		238.5	2.51113
	239	0.00869	0.05755	0.17477	0.35897	0.69155		239	0.15201	0.31674	0.61553	1.23109	2.42854		239	0.37739	0.68247	1.05316	1.42853	2.02258	2.49625	1.36164	1.47476	1.61859	1.84638		239	2.49625
	239.5	0.00829	0.05556	0.16989	0.34824	0.67003		239.5	0.15274	0.31728	0.61518	1.22955	2.42411		239.5	0.37364	0.67573	1.04372	1.41601	2.00528	2.47711	1.34929	1.46119	1.60314	1.82904		239.5	2.47711
	240	0.00736	0.05312	0.1647	0.33742	0.64877		240	0.15256	0.31651	0.61288	1.22465	2.41347		240	0.36951	0.66821	1.03288	1.4015	1.98499	2.45292	1.33519	1.44571	1.58554	1.80932		240	2.45292
	240.5	0.00528	0.04965	0.15856	0.32593	0.62724		240.5	0.15084	0.31373	0.60783	1.21545	2.39515		240.5	0.36496	0.65984	1.02052	1.38483	1.96152	2.42212	1.31912	1.42825	1.56571	1.7871		240.5	2.42212
	241	0.00267	0.04574	0.15208	0.3143	0.60597		241	0.14813	0.30954	0.6006	1.20234	2.36968		241	0.35973	0.65034	1.00635	1.36567	1.93459	2.3859	1.30095	1.4087	1.54376	1.76235		241	2.3859
	241.5	0.00128	0.04309	0.14697	0.3043	0.58678		241.5	0.14618	0.30568	0.59288	1.18705	2.33872		241.5	0.35391	0.63981	0.99049	1.34417	1.90432	2.34602	1.28069	1.38692	1.51989	1.73535		241.5	2.34602
	242	0.0016	0.04217	0.14375	0.29635	0.57008		242	0.14542	0.30255	0.58511	1.17	2.30288		242	0.34736	0.6281	0.97285	1.32029	1.87076	2.30304	1.25842	1.36297	1.49418	1.70625		242	2.30304
	242.5	0.00231	0.04169	0.141	0.28911	0.55436		242.5	0.14462	0.29896	0.57607	1.15025	2.26113		242.5	0.34015	0.61535	0.95362	1.29432	1.83426	2.25537	1.23428	1.33691	1.46672	1.67517		242.5	2.25537
	243	0.00306	0.0413	0.13839	0.2822	0.53939		243	0.14346	0.29465	0.56572	1.12792	2.21455		243	0.33242	0.60176	0.93307	1.26666	1.79537	2.20412	1.20867	1.30918	1.43782	1.6423		243	2.20412
	243.5	0.00255	0.03969	0.13458	0.27429	0.52386		243.5	0.14073	0.28854	0.55305	1.10214	2.16281		243.5	0.32443	0.58768	0.91168	1.23791	1.75487	2.14887	1.18192	1.2803	1.40782	1.60815		243.5	2.14887
	244	0.00206	0.03817	0.13092	0.26663	0.50892		244	0.13781	0.28203	0.53973	1.07493	2.10858		244	0.31635	0.5734	0.88983	1.20859	1.71348	2.09249	1.15451	1.25059	1.37709	1.57312		244	2.09249
	244.5	0.000881273	0.03603	0.12671	0.25857	0.4939		244.5	0.13408	0.27468	0.52548	1.04644	2.05265		244.5	0.30818	0.55897	0.86777	1.17901	1.67173	2.03526	1.12682	1.22049	1.34604	1.53759		244.5	2.03526
	245	-0.000222909	0.03399	0.12275	0.25088	0.47939		245	0.13039	0.26739	0.51134	1.01816	1.99726		245	0.29988	0.54446	0.84567	1.14945	1.63013	1.9792	1.09928	1.19063	1.31506	1.50214		245	1.9792
	245.5	-0.00149	0.03176	0.11869	0.24323	0.46513		245.5	0.12657	0.2601	0.49734	0.9905	1.9437		245.5	0.29156	0.53008	0.8239	1.12037	1.58934	1.92509	1.07209	1.16128	1.28464	1.4673		245.5	1.92509
	246	-0.00228	0.03004	0.11519	0.23626	0.45175		246	0.12335	0.25363	0.48445	0.96477	1.89373		246	0.28347	0.51614	0.8029	1.09234	1.55007	1.87469	1.04571	1.13282	1.25514	1.43352		246	1.87469
	246.5	-0.00291	0.02848	0.11181	0.22957	0.43885		246.5	0.12049	0.24774	0.47261	0.9411	1.84741		246.5	0.27582	0.50296	0.78307	1.06586	1.51297	1.82763	1.02056	1.10577	1.22682	1.40115		246.5	1.82763
	247	-0.00392	0.02656	0.10811	0.22263	0.42588		247	0.11748	0.24197	0.4614	0.91913	1.80474		247	0.26871	0.49068	0.76463	1.04121	1.47843	1.78405	0.99688	1.08041	1.19987	1.37038		247	1.78405
	247.5	-0.00544	0.02415	0.10396	0.21544	0.41286		247.5	0.11428	0.23631	0.45092	0.89907	1.76637		247.5	0.2622	0.4794	0.74771	1.01857	1.44671	1.74434	0.97502	1.05686	1.17457	1.34141		247.5	1.74434
	248	-0.00687	0.0219	0.10009	0.20857	0.40039		248	0.11149	0.2314	0.44179	0.88156	1.73312		248	0.25632	0.46918	0.73239	0.99805	1.41795	1.70948	0.95505	1.03545	1.15112	1.31453		248	1.70948
	248.5	-0.00707	0.02095	0.09759	0.20316	0.38949		248.5	0.11023	0.22838	0.43512	0.86766	1.70566		248.5	0.25112	0.46005	0.71873	0.97967	1.39216	1.67999	0.93705	1.01612	1.12947	1.28986		248.5	1.67999
	249	-0.00703	0.02028	0.09546	0.19822	0.37911		249	0.10951	0.22616	0.42982	0.85626	1.68272		249	0.24647	0.45186	0.70654	0.96322	1.3691	1.65446	0.92084	0.99857	1.10964	1.26733		249	1.65446
	249.5	-0.00696	0.01963	0.09335	0.19346	0.369		249.5	0.10902	0.2245	0.42552	0.84685	1.66339		249.5	0.24229	0.44451	0.69568	0.94853	1.34854	1.6323	0.90636	0.98295	1.09159	1.24688		249.5	1.6323
	250	-0.00731	0.01856	0.09083	0.18835	0.35872		250	0.10834	0.22279	0.42163	0.83856	1.64666		250	0.23865	0.43802	0.68612	0.93555	1.33033	1.6124	0.8933	0.96903	1.07515	1.22835		250	1.6124
	250.5	-0.00745	0.01778	0.08856	0.18356	0.34903		250.5	0.10802	0.22166	0.41869	0.83189	1.63271		250.5	0.2356	0.43241	0.6778	0.92418	1.31426	1.59514	0.88175	0.95649	1.06019	1.21145		250.5	1.59514
	251	-0.0073	0.01732	0.08663	0.17918	0.33994		251	0.10815	0.22107	0.41657	0.82661	1.62115		251	0.23309	0.42757	0.67053	0.91417	1.29998	1.57993	0.87138	0.94517	1.04638	1.19592		251	1.57993
	251.5	-0.00791	0.01611	0.08397	0.17416	0.33036		251.5	0.10757	0.21989	0.41409	0.82138	1.61043		251.5	0.23079	0.42309	0.66385	0.90499	1.28685	1.56529	0.86183	0.93481	1.03354	1.18141		251.5	1.56529
	252	-0.00882	0.01458	0.08109	0.16894	0.3207		252	0.10676	0.21853	0.41152	0.81628	1.60037		252	0.22857	0.41883	0.65752	0.8963	1.27444	1.55118	0.85294	0.92498	1.02142	1.16775		252	1.55118
	252.5	-0.00886	0.01396	0.07918	0.16474	0.31219		252.5	0.10684	0.21809	0.40996	0.81225	1.59165		252.5	0.22633	0.41462	0.65132	0.88782	1.26235	1.53832	0.84458	0.91546	1.00991	1.15469		252.5	1.53832
	253	-0.00801	0.01427	0.07824	0.16148	0.30472		253	0.10783	0.21854	0.40919	0.80903	1.58351		253	0.22413	0.41049	0.6452	0.87943	1.25037	1.52619	0.83622	0.90609	0.99866	1.14194		253	1.52619
	253.5	-0.00679	0.01494	0.07767	0.15862	0.29773		253.5	0.10912	0.21927	0.40862	0.80586	1.57498		253.5	0.22186	0.40628	0.63896	0.87087	1.23817	1.51385	0.82773	0.89646	0.98738	1.12919		253.5	1.51385
	254	-0.00717	0.01395	0.0755	0.15412	0.28923		254	0.10869	0.21821	0.40616	0.80049	1.56375		254	0.21946	0.40189	0.63245	0.86194	1.22547	1.49911	0.81891	0.8867	0.97597	1.11622		254	1.49911
	254.5	-0.00775	0.0128	0.07313	0.14943	0.2807		254.5	0.10792	0.21676	0.40311	0.79427	1.55093		254.5	0.21701	0.39737	0.62567	0.85259	1.21217	1.48299	0.80965	0.87664	0.96415	1.10276		254.5	1.48299
	255	-0.0087	0.01131	0.07046	0.14448	0.27199		255	0.10669	0.21467	0.3993	0.78695	1.53636		255	0.21453	0.39271	0.61859	0.84274	1.19811	1.46529	0.79972	0.86607	0.95177	1.08863		255	1.46529
	255.5	-0.00896	0.01053	0.06855	0.14036	0.26414		255.5	0.10602	0.21306	0.39571	0.77958	1.52093		255.5	0.21178	0.38764	0.61095	0.83208	1.18294	1.44685	0.78915	0.85479	0.93871	1.07372		255.5	1.44685
	256	-0.00936	0.00956	0.06649	0.13619	0.2562		256	0.10511	0.21097	0.39148	0.77106	1.50353		256	0.20864	0.38203	0.60261	0.82042	1.16643	1.42675	0.77771	0.84269	0.92485	1.05799		256	1.42675
	256.5	-0.0096	0.00878	0.06463	0.13221	0.24853		256.5	0.10418	0.20876	0.38689	0.76168	1.48427		256.5	0.20502	0.37578	0.59346	0.80767	1.14844	1.4051	0.7655	0.82958	0.91025	1.04128		256.5	1.4051
	257	-0.00928	0.00854	0.06338	0.12883	0.24152		257	0.10364	0.20679	0.38226	0.75172	1.46332		257	0.2012	0.36917	0.58375	0.79408	1.12923	1.38212	0.75255	0.8156	0.89485	1.02368		257	1.38212
	257.5	-0.00866	0.00865	0.06249	0.12579	0.23498		257.5	0.10324	0.20486	0.37744	0.74106	1.44063		257.5	0.19718	0.36218	0.57346	0.77966	1.10878	1.35773	0.73874	0.80072	0.87855	1.00507		257.5	1.35773
	258	-0.0093	0.00751	0.06034	0.12157	0.22733		258	0.10147	0.20138	0.37079	0.7281	1.41458		258	0.19302	0.35486	0.56265	0.76445	1.08715	1.33046	0.72408	0.78502	0.86123	0.9854		258	1.33046
	258.5	-0.01038	0.00599	0.05775	0.11705	0.2195		258.5	0.09912	0.19723	0.36327	0.71382	1.38626		258.5	0.18861	0.34709	0.55119	0.74838	1.06427	1.30133	0.70862	0.76846	0.84294	0.9647		258.5	1.30133
	259	-0.01187	0.00408	0.05481	0.11226	0.21151		259	0.09627	0.19238	0.35488	0.69818	1.35569		259	0.18392	0.33885	0.53908	0.73143	1.04014	1.27028	0.69237	0.75123	0.82381	0.94297		259	1.27028
	259.5	-0.01177	0.00379	0.05349	0.10912	0.20527		259.5	0.09485	0.18887	0.34757	0.68321	1.32491		259.5	0.17895	0.33015	0.52633	0.71364	1.0148	1.2392	0.67536	0.73296	0.80386	0.92021		259.5	1.2392
	260	-0.01189	0.00325	0.05197	0.10586	0.19897		260	0.0931	0.18479	0.33957	0.66708	1.29228		260	0.17367	0.32098	0.51293	0.695	0.98829	1.20662	0.65768	0.71393	0.78318	0.89662		260	1.20662
	260.5	-0.01162	0.00312	0.05082	0.10301	0.19318		260.5	0.09159	0.18087	0.33152	0.65052	1.25836		260.5	0.16808	0.31136	0.49888	0.67557	0.9607	1.17315	0.63929	0.69403	0.76175	0.87223		260.5	1.17315
	261	-0.01197	0.00234	0.04906	0.09962	0.18692		261	0.08933	0.17608	0.32248	0.63255	1.22245		261	0.16233	0.30145	0.4843	0.65553	0.93224	1.13807	0.62039	0.67359	0.73972	0.84706		261	1.13807
	261.5	-0.01286	0.00107	0.04683	0.09573	0.18033		261.5	0.08644	0.17067	0.31264	0.6135	1.18486		261.5	0.15646	0.2913	0.46922	0.63491	0.903	1.10159	0.60107	0.65246	0.71704	0.82116		261.5	1.10159
	262	-0.01383	-0.000328	0.04454	0.09181	0.1738		262	0.08333	0.16498	0.30238	0.59377	1.14616		262	0.15053	0.28099	0.45375	0.61385	0.87315	1.06424	0.58123	0.63105	0.69381	0.79468		262	1.06424
	262.5	-0.01479	-0.00165	0.0423	0.08801	0.16747		262.5	0.08015	0.15918	0.29194	0.57361	1.10669		262.5	0.1444	0.27038	0.43775	0.59222	0.84259	1.02639	0.56101	0.60924	0.67003	0.76758		262.5	1.02639
	263	-0.0154	-0.00265	0.0404	0.08465	0.16158		263	0.07721	0.15349	0.2815	0.55326	1.06662		263	0.13817	0.25963	0.42142	0.57019	0.81152	0.98819	0.54051	0.58718	0.64591	0.73995		263	0.98819
	263.5	-0.01591	-0.0035	0.03868	0.08149	0.15593		263.5	0.0743	0.14781	0.27094	0.53265	1.02591		263.5	0.13181	0.24871	0.40475	0.54778	0.77997	0.94964	0.51968	0.5648	0.62154	0.71196		263.5	0.94964
	264	-0.01663	-0.00455	0.03682	0.07817	0.15017		264	0.07113	0.14181	0.25994	0.51141	0.9842		264	0.1254	0.23773	0.38786	0.52513	0.7481	0.91035	0.49865	0.54229	0.59699	0.68376		264	0.91035
	264.5	-0.01703	-0.00525	0.03533	0.07523	0.14484		264.5	0.06825	0.13609	0.24915	0.49031	0.9425		264.5	0.11898	0.22674	0.37084	0.50233	0.71606	0.87122	0.47753	0.51942	0.5723	0.65544		264.5	0.87122
	265	-0.0179	-0.00643	0.03337	0.07191	0.13915		265	0.06484	0.12984	0.23777	0.46858	0.90003		265	0.11256	0.21577	0.35376	0.47948	0.68396	0.83149	0.45634	0.49646	0.54757	0.62719		265	0.83149
	265.5	-0.01778	-0.00664	0.03241	0.06963	0.13457		265.5	0.06237	0.12456	0.22733	0.44784	0.85844		265.5	0.10621	0.2049	0.33673	0.45673	0.65199	0.7928	0.43517	0.47354	0.52291	0.59898		265.5	0.7928
	266	-0.01798	-0.00721	0.03112	0.06707	0.12977		266	0.05952	0.1189	0.21648	0.42675	0.81644		266	0.09993	0.19415	0.31984	0.43417	0.62031	0.75385	0.41423	0.4509	0.49844	0.57099		266	0.75385
	266.5	-0.01813	-0.0077	0.02992	0.0646	0.12515		266.5	0.05671	0.11332	0.20568	0.40574	0.77457		266.5	0.09377	0.18359	0.3032	0.41194	0.58907	0.71519	0.39354	0.42854	0.4742	0.54335		266.5	0.71519
	267	-0.0185	-0.00841	0.02851	0.06198	0.12038		267	0.05369	0.10754	0.19474	0.38475	0.73307		267	0.08776	0.17329	0.28693	0.3902	0.55847	0.67694	0.37309	0.40682	0.45047	0.51624		267	0.67694
	267.5	-0.01915	-0.00932	0.02692	0.05921	0.11551		267.5	0.05052	0.10164	0.1838	0.36399	0.69219		267.5	0.08186	0.1632	0.27105	0.36898	0.5286	0.63939	0.35313	0.38559	0.42726	0.48974		267.5	0.63939
	268	-0.01923	-0.00968	0.02589	0.05703	0.11132		268	0.04799	0.09646	0.17372	0.34437	0.65304		268	0.07611	0.15341	0.25567	0.34845	0.49966	0.60355	0.33379	0.36478	0.40472	0.46408		268	0.60355
	268.5	-0.01945	-0.01009	0.02479	0.05478	0.10719		268.5	0.04547	0.09138	0.16397	0.32546	0.61538		268.5	0.07042	0.14382	0.24072	0.32857	0.47169	0.56913	0.31516	0.34456	0.38297	0.43937		268.5	0.56913
	269	-0.01942	-0.0103	0.02391	0.0528	0.10345		269	0.04324	0.08673	0.15494	0.30761	0.57971		269	0.06491	0.13457	0.22637	0.30955	0.44496	0.53655	0.29724	0.32515	0.36213	0.41567		269	0.53655
	269.5	-0.0196	-0.0107	0.02285	0.05068	0.09961		269.5	0.04094	0.08211	0.14628	0.29058	0.54597		269.5	0.05966	0.12576	0.21275	0.29153	0.41966	0.50574	0.28022	0.30653	0.34226	0.39303		269.5	0.50574
	270	-0.0203	-0.01166	0.02129	0.04809	0.09538		270	0.03824	0.07723	0.13764	0.27412	0.5139		270	0.05477	0.11751	0.19997	0.27465	0.39593	0.47647	0.26413	0.28895	0.32341	0.37155		270	0.47647
	270.5	-0.02131	-0.0129	0.01943	0.04523	0.09096		270.5	0.0354	0.07235	0.12932	0.25853	0.48394		270.5	0.05026	0.10985	0.18806	0.25894	0.37386	0.44912	0.249	0.27263	0.30563	0.35123		270.5	0.44912
	271	-0.0229	-0.01471	0.01704	0.04187	0.0861		271	0.03215	0.06723	0.12103	0.24359	0.45592		271	0.04605	0.10271	0.17698	0.24434	0.35337	0.42342	0.23495	0.25742	0.28898	0.33225		271	0.42342
	271.5	-0.02388	-0.01589	0.01532	0.0392	0.08203		271.5	0.02971	0.06308	0.11402	0.23049	0.43114		271.5	0.04213	0.09608	0.16669	0.23085	0.33445	0.40062	0.22204	0.24332	0.2735	0.3145		271.5	0.40062
	272	-0.02416	-0.01636	0.01433	0.03733	0.07876		272	0.02815	0.05997	0.10829	0.21935	0.40948		272	0.03849	0.08993	0.15719	0.21841	0.31705	0.38063	0.21015	0.23026	0.25921	0.29808		272	0.38063
	272.5	-0.02397	-0.01636	0.01384	0.03598	0.0761		272.5	0.02722	0.05763	0.10356	0.20973	0.39033		272.5	0.03513	0.08427	0.14845	0.207	0.30112	0.36293	0.19927	0.21819	0.24596	0.28285		272.5	0.36293
	273	-0.02383	-0.01642	0.01329	0.03463	0.07349		273	0.02631	0.05549	0.09925	0.20102	0.37303		273	0.03207	0.07911	0.14049	0.19661	0.28663	0.34688	0.18929	0.20715	0.23374	0.2689		273	0.34688
	273.5	-0.02404	-0.01682	0.01247	0.03305	0.07069		273.5	0.02519	0.05324	0.09505	0.19284	0.3572		273.5	0.02932	0.07446	0.1333	0.1872	0.2735	0.3321	0.18013	0.19716	0.22257	0.25604		273.5	0.3321
	274	-0.02435	-0.01738	0.01154	0.03144	0.06789		274	0.02407	0.05109	0.09112	0.18535	0.34277		274	0.02691	0.07033	0.12686	0.17874	0.26169	0.31852	0.17178	0.188	0.21234	0.24432		274	0.31852
	274.5	-0.02462	-0.01787	0.01071	0.02995	0.06522		274.5	0.02311	0.04919	0.08759	0.17866	0.3298		274.5	0.02475	0.06663	0.12106	0.17112	0.25104	0.3062	0.1642	0.17976	0.20295	0.2337		274.5	0.3062
	275	-0.02486	-0.01833	0.00988	0.02851	0.06267		275	0.02226	0.04751	0.08439	0.17264	0.31806		275	0.02274	0.06324	0.11579	0.16419	0.24139	0.29494	0.15738	0.17248	0.19438	0.22403		275	0.29494
	275.5	-0.02522	-0.01887	0.00893	0.02697	0.06005		275.5	0.02137	0.04583	0.08134	0.16701	0.30728		275.5	0.02084	0.0601	0.111	0.1579	0.23266	0.28454	0.15131	0.16594	0.18662	0.21525		275.5	0.28454
	276	-0.02548	-0.01931	0.00814	0.0256	0.05764		276	0.02063	0.0444	0.07869	0.16204	0.2977		276	0.01906	0.0572	0.10665	0.15221	0.2248	0.27526	0.14584	0.15997	0.17966	0.20735		276	0.27526
	276.5	-0.02591	-0.01988	0.00721	0.0241	0.05516		276.5	0.01981	0.04296	0.07618	0.15746	0.28907		276.5	0.0174	0.05456	0.10275	0.14712	0.21777	0.26684	0.14076	0.1546	0.17341	0.20016		276.5	0.26684
	277	-0.02633	-0.0204	0.00633	0.02265	0.05277		277	0.01902	0.04168	0.07402	0.1535	0.28158		277	0.01588	0.05217	0.09927	0.14259	0.21153	0.25941	0.13618	0.14976	0.16771	0.19375		277	0.25941
	277.5	-0.02705	-0.02124	0.00514	0.02089	0.05016		277.5	0.01797	0.0402	0.07186	0.14978	0.27493		277.5	0.01446	0.04998	0.09615	0.13854	0.206	0.2527	0.13199	0.14528	0.1626	0.18796		277.5	0.2527
	278	-0.02755	-0.02185	0.00422	0.01937	0.04784		278	0.01722	0.03908	0.07022	0.14691	0.26962		278	0.01317	0.04801	0.09338	0.13496	0.20113	0.2472	0.12832	0.14131	0.15806	0.18281		278	0.2472
	278.5	-0.02795	-0.02242	0.0034	0.01798	0.04566		278.5	0.01662	0.03818	0.06891	0.14463	0.26542		278.5	0.01201	0.04626	0.09094	0.13181	0.19686	0.24267	0.12505	0.13767	0.15399	0.17816		278.5	0.24267
	279	-0.02846	-0.02309	0.00245	0.01647	0.04345		279	0.016	0.0373	0.06773	0.14271	0.26195		279	0.01094	0.04464	0.08872	0.12898	0.19307	0.23875	0.12218	0.1346	0.15035	0.17398		279	0.23875
	279.5	-0.02887	-0.02365	0.00161	0.01509	0.04134		279.5	0.01545	0.03658	0.06679	0.14109	0.25921		279.5	0.00992	0.04313	0.08667	0.12641	0.18965	0.23544	0.11956	0.13188	0.14697	0.17016		279.5	0.23544
	280	-0.0294	-0.02426	0.000690727	0.01362	0.0392		280	0.01483	0.03579	0.06583	0.13956	0.25674		280	0.00892	0.04167	0.08472	0.12399	0.18647	0.23237	0.11717	0.1293	0.1439	0.16655		280	0.23237
	280.5	-0.02963	-0.02457	0.000116909	0.01252	0.03741		280.5	0.01448	0.0353	0.06519	0.1384	0.25475		280.5	0.00801	0.04033	0.08292	0.12175	0.18351	0.22974	0.11474	0.12674	0.14107	0.16322		280.5	0.22974
	281	-0.02967	-0.0247	-0.000272455	0.01165	0.03592		281	0.0143	0.035	0.0647	0.13743	0.25292		281	0.00711	0.03902	0.08113	0.11955	0.1806	0.22724	0.11246	0.12439	0.13838	0.16004		281	0.22724
	281.5	-0.03011	-0.02526	-0.00105	0.01038	0.03404		281.5	0.01371	0.03423	0.06368	0.13591	0.25044		281.5	0.00619	0.03769	0.0793	0.11731	0.17766	0.22405	0.11024	0.12202	0.13569	0.15694		281.5	0.22405
	282	-0.03075	-0.02603	-0.00199	0.00893	0.032		282	0.01292	0.03321	0.06237	0.13404	0.24739		282	0.0052	0.0363	0.07739	0.11496	0.17459	0.22034	0.10808	0.11962	0.13303	0.15391		282	0.22034
	282.5	-0.03146	-0.0269	-0.00297	0.0074	0.0299		282.5	0.01205	0.03204	0.06082	0.13186	0.2438		282.5	0.00416	0.03484	0.07537	0.11249	0.17136	0.21621	0.10593	0.11727	0.13043	0.15089		282.5	0.21621
	283	-0.03157	-0.02712	-0.00331	0.00652	0.02846		283	0.01174	0.03144	0.05983	0.1301	0.24038		283	0.00304	0.03328	0.07324	0.10989	0.16797	0.21237	0.1039	0.11486	0.12781	0.14789		283	0.21237
	283.5	-0.03209	-0.02776	-0.00409	0.00525	0.02664		283.5	0.01096	0.03036	0.05831	0.12765	0.23616		283.5	0.00183	0.03164	0.071	0.10717	0.16443	0.2078	0.10162	0.11224	0.12517	0.14491		283.5	0.2078
	284	-0.03272	-0.02844	-0.00495	0.00391	0.02477		284	0.01007	0.02912	0.05667	0.12499	0.2316		284	0.000547264	0.02992	0.06867	0.10436	0.16079	0.20297	0.09932	0.10955	0.12257	0.14191		284	0.20297
	284.5	-0.03378	-0.02952	-0.00618	0.00221	0.02254		284.5	0.00872	0.02746	0.05455	0.12186	0.22652		284.5	-0.000693107	0.02825	0.06641	0.1016	0.1572	0.1977	0.09697	0.10675	0.11995	0.13892		284.5	0.1977
	285	-0.03472	-0.03049	-0.00726	0.000624545	0.02049		285	0.00748	0.02592	0.05255	0.11892	0.22166		285	-0.0018	0.02672	0.06433	0.09903	0.15382	0.19272	0.09466	0.10411	0.11749	0.13595		285	0.19272
	285.5	-0.03594	-0.03179	-0.0086	-0.00123	0.01818		285.5	0.00597	0.02415	0.05032	0.11579	0.21682		285.5	-0.00278	0.02535	0.06244	0.09668	0.15071	0.18775	0.09243	0.10169	0.11511	0.1332		285.5	0.18775
	286	-0.03694	-0.03287	-0.00971	-0.00289	0.01611		286	0.00477	0.02265	0.04845	0.11312	0.21265		286	-0.00374	0.02404	0.06064	0.09447	0.1478	0.18343	0.09051	0.09955	0.11282	0.13052		286	0.18343
	286.5	-0.03779	-0.03377	-0.01062	-0.00438	0.01418		286.5	0.00375	0.02138	0.0469	0.1109	0.2092		286.5	-0.00464	0.02282	0.059	0.09245	0.14518	0.1798	0.08874	0.09751	0.11076	0.12813		286.5	0.1798
	287	-0.03787	-0.03387	-0.01074	-0.0051	0.01306		287	0.00353	0.02098	0.04632	0.10983	0.20714		287	-0.00543	0.02175	0.05757	0.09071	0.14293	0.17756	0.08724	0.09583	0.10893	0.12605		287	0.17756
	287.5	-0.03724	-0.0333	-0.01023	-0.00514	0.01263		287.5	0.00395	0.02131	0.04652	0.10965	0.20636		287.5	-0.006	0.02093	0.05646	0.08934	0.14115	0.17648	0.08606	0.09431	0.10734	0.12432		287.5	0.17648
	288	-0.03683	-0.03297	-0.00997	-0.00542	0.01199		288	0.00416	0.02147	0.04662	0.10948	0.20588		288	-0.00643	0.02028	0.05559	0.08827	0.13976	0.17564	0.08499	0.09287	0.10595	0.12279		288	0.17564
	288.5	-0.03718	-0.03343	-0.01049	-0.00647	0.01057		288.5	0.00362	0.02087	0.04602	0.10874	0.20511		288.5	-0.00671	0.01983	0.05498	0.08751	0.13879	0.17441	0.08398	0.09181	0.10474	0.12152		288.5	0.17441
	289	-0.0376	-0.03393	-0.011	-0.00753	0.00914		289	0.00312	0.02028	0.04548	0.10822	0.20467		289	-0.00688	0.01953	0.05457	0.087	0.13814	0.17351	0.08322	0.09115	0.10377	0.12042		289	0.17351
	289.5	-0.03765	-0.03406	-0.01112	-0.00824	0.0081		289.5	0.00298	0.02008	0.04533	0.1082	0.20491		289.5	-0.00691	0.01941	0.05437	0.08676	0.13783	0.17324	0.08258	0.09059	0.10299	0.11954		289.5	0.17324
	290	-0.03705	-0.03353	-0.0106	-0.00831	0.0077		290	0.00351	0.02055	0.0459	0.10893	0.20602		290	-0.00691	0.01934	0.05425	0.08664	0.13769	0.1738	0.08196	0.0902	0.10235	0.11887		290	0.1738
	290.5	-0.03722	-0.0338	-0.01085	-0.00915	0.00652		290.5	0.00325	0.02022	0.04575	0.10894	0.20649		290.5	-0.007	0.01921	0.05408	0.08649	0.13757	0.17373	0.08155	0.08993	0.10181	0.11845		290.5	0.17373
	291	-0.03727	-0.03394	-0.01099	-0.00986	0.00543		291	0.0031	0.02001	0.04576	0.10911	0.20715		291	-0.00713	0.01904	0.0539	0.08633	0.13747	0.17384	0.08137	0.08963	0.10135	0.11808		291	0.17384
	291.5	-0.03759	-0.03436	-0.01137	-0.01081	0.00407		291.5	0.00264	0.01952	0.04547	0.10899	0.20754		291.5	-0.00718	0.01897	0.05381	0.08627	0.13746	0.17371	0.0812	0.08921	0.10104	0.11787		291.5	0.17371
	292	-0.03729	-0.03413	-0.0111	-0.01111	0.00336		292	0.00281	0.01966	0.04578	0.10941	0.2085		292	-0.00714	0.01897	0.05381	0.08627	0.13752	0.17417	0.08101	0.08891	0.10071	0.11769		292	0.17417
	292.5	-0.03742	-0.03434	-0.01126	-0.01179	0.00226		292.5	0.00255	0.01937	0.04562	0.10933	0.20896		292.5	-0.00709	0.01898	0.05381	0.08625	0.13756	0.17411	0.08086	0.0886	0.10039	0.11743		292.5	0.17411
	293	-0.03803	-0.035	-0.01184	-0.01286	0.000766364		293	0.00187	0.01865	0.04503	0.10878	0.20882		293	-0.00709	0.01894	0.05374	0.08613	0.13746	0.1735	0.08058	0.08842	0.10003	0.11701		293	0.1735
	293.5	-0.03829	-0.03532	-0.01207	-0.01358	-0.000366364		293.5	0.00153	0.01825	0.0447	0.10849	0.20884		293.5	-0.00699	0.01898	0.05372	0.08605	0.13737	0.17311	0.08023	0.08821	0.09971	0.11659		293.5	0.17311
	294	-0.03792	-0.03498	-0.01166	-0.01368	-0.000866364		294	0.00181	0.01848	0.04495	0.1087	0.20924		294	-0.00685	0.01906	0.05371	0.08594	0.1372	0.17316	0.07988	0.08794	0.09936	0.11609		294	0.17316
	294.5	-0.03745	-0.03451	-0.0112	-0.01369	-0.00126		294.5	0.00213	0.01874	0.04522	0.10879	0.20945		294.5	-0.00664	0.01916	0.05369	0.08578	0.13693	0.17306	0.07956	0.08759	0.09892	0.11556		294.5	0.17306
	295	-0.03724	-0.0343	-0.01099	-0.01393	-0.00191		295	0.0022	0.01873	0.04516	0.10849	0.20909		295	-0.0065	0.01918	0.05355	0.08546	0.13645	0.17243	0.07928	0.08722	0.09838	0.11497		295	0.17243
	295.5	-0.03707	-0.03412	-0.01079	-0.01418	-0.00256		295.5	0.00221	0.01864	0.04501	0.10799	0.20839		295.5	-0.00629	0.01923	0.05341	0.08507	0.13585	0.17149	0.07908	0.08669	0.09781	0.11433		295.5	0.17149
	296	-0.03594	-0.033	-0.00969	-0.01352	-0.00223		296	0.00319	0.01948	0.04568	0.10828	0.20828		296	-0.00595	0.01938	0.05331	0.0847	0.1352	0.17118	0.07869	0.08606	0.09716	0.1135		296	0.17118
	296.5	-0.03524	-0.03232	-0.00902	-0.01328	-0.00231		296.5	0.0037	0.01986	0.04585	0.10797	0.20738		296.5	-0.00553	0.01957	0.05323	0.0843	0.13445	0.17014	0.07818	0.08535	0.09652	0.1126		296.5	0.17014
	297	-0.03467	-0.03179	-0.00855	-0.0132	-0.00252		297	0.00406	0.02003	0.04578	0.10738	0.20599		297	-0.00516	0.01969	0.05302	0.08374	0.13348	0.16865	0.07763	0.08463	0.09568	0.11155		297	0.16865
	297.5	-0.03472	-0.03193	-0.00885	-0.01372	-0.00332		297.5	0.00376	0.01953	0.04503	0.10607	0.20367		297.5	-0.00483	0.01974	0.05269	0.08304	0.13229	0.16627	0.07695	0.08385	0.09478	0.11033		297.5	0.16627
	298	-0.03382	-0.03114	-0.00839	-0.01331	-0.00317		298	0.00438	0.01997	0.04517	0.10558	0.20202		298	-0.00447	0.01978	0.05232	0.08227	0.13096	0.16457	0.07606	0.08301	0.09378	0.10901		298	0.16457
	298.5	-0.03262	-0.02999	-0.00781	-0.01259	-0.00272		298.5	0.00528	0.02068	0.04556	0.10527	0.2004		298.5	-0.00407	0.01983	0.05194	0.08145	0.12951	0.16297	0.07516	0.08209	0.09271	0.1077		298.5	0.16297
	299	-0.03164	-0.02904	-0.00747	-0.01201	-0.00245		299	0.00603	0.02121	0.04575	0.10465	0.19833		299	-0.00374	0.0198	0.05144	0.08047	0.12785	0.16096	0.07422	0.08121	0.09143	0.10629		299	0.16096
	299.5	-0.03134	-0.02876	-0.00782	-0.01206	-0.00285		299.5	0.00605	0.02103	0.04518	0.10325	0.19534		299.5	-0.00339	0.01975	0.0509	0.07942	0.12606	0.15805	0.07315	0.08015	0.09011	0.10477		299.5	0.15805
	300	-0.03091	-0.02837	-0.00804	-0.01193	-0.00304		300	0.00623	0.02101	0.0447	0.10192	0.19232		300	-0.00301	0.01972	0.05034	0.07832	0.12418	0.15516	0.07191	0.07888	0.08873	0.1032		300	0.15516
	300.5	-0.03003	-0.02753	-0.00785	-0.01137	-0.0028		300.5	0.0068	0.02139	0.04456	0.1009	0.18952		300.5	-0.00254	0.01975	0.04983	0.07724	0.12226	0.15249	0.07057	0.07759	0.0873	0.10148		300.5	0.15249
	301	-0.02896	-0.02649	-0.0075	-0.01059	-0.00234		301	0.0076	0.02194	0.04457	0.09996	0.18669		301	-0.00214	0.0197	0.04922	0.07603	0.12016	0.14989	0.06913	0.07621	0.08572	0.09958		301	0.14989
	301.5	-0.0281	-0.02566	-0.00739	-0.00998	-0.00211		301.5	0.00816	0.02226	0.04434	0.09872	0.18342		301.5	-0.00187	0.0195	0.04843	0.07463	0.11781	0.14686	0.06761	0.07482	0.08401	0.09754		301.5	0.14686
	302	-0.02693	-0.02454	-0.00697	-0.00906	-0.00151		302	0.00904	0.02289	0.04442	0.09773	0.18031		302	-0.00168	0.01919	0.04751	0.07307	0.11526	0.14401	0.06597	0.07327	0.08204	0.0953		302	0.14401
	302.5	-0.0256	-0.02325	-0.00639	-0.00795	-0.000692727		302.5	0.01003	0.02367	0.04465	0.09681	0.1772		302.5	-0.00149	0.01887	0.04656	0.07145	0.11259	0.14114	0.06417	0.07157	0.07992	0.09288		302.5	0.14114
	303	-0.02432	-0.02203	-0.0058	-0.00692	0.000101818		303	0.01096	0.02436	0.04476	0.09572	0.17385		303	-0.00136	0.01846	0.04547	0.06968	0.10971	0.13805	0.06223	0.06951	0.07763	0.09027		303	0.13805
	303.5	-0.02372	-0.02149	-0.00577	-0.00657	0.000181818		303.5	0.01117	0.02434	0.0441	0.09375	0.16954		303.5	-0.0014	0.01787	0.04416	0.06765	0.10654	0.13405	0.06014	0.06723	0.07507	0.08749		303.5	0.13405
	304	-0.02351	-0.02131	-0.00595	-0.0066	-5.27273e-05		304	0.01105	0.02392	0.043	0.09132	0.16465		304	-0.0017	0.01699	0.0425	0.06527	0.10295	0.12947	0.05781	0.06452	0.0723	0.08441		304	0.12947
	304.5	-0.02302	-0.02082	-0.00582	-0.00638	3.63636e-06		304.5	0.01114	0.02372	0.04208	0.089	0.15972		304.5	-0.00218	0.01591	0.0406	0.06264	0.09905	0.12487	0.05532	0.06152	0.06942	0.08112		304.5	0.12487
	305	-0.02218	-0.01997	-0.00531	-0.00585	0.000474545		305	0.01158	0.02382	0.04143	0.08693	0.1549		305	-0.00285	0.0146	0.03842	0.05971	0.09479	0.1204	0.05269	0.05847	0.0663	0.07769		305	0.1204
	305.5	-0.02205	-0.01989	-0.00554	-0.00605	0.000152727		305.5	0.01125	0.02314	0.03996	0.08398	0.14896		305.5	-0.00371	0.01309	0.036	0.05651	0.09019	0.11488	0.05002	0.0553	0.06295	0.07394		305.5	0.11488
	306	-0.02246	-0.02041	-0.00632	-0.00676	-0.000706364		306	0.01039	0.02188	0.0379	0.0804	0.14224		306	-0.00466	0.01146	0.03343	0.05312	0.08536	0.10867	0.04715	0.05195	0.05935	0.07005		306	0.10867
	306.5	-0.02383	-0.02188	-0.00802	-0.00839	-0.00253		306.5	0.00858	0.01965	0.03485	0.07581	0.13434		306.5	-0.00562	0.00982	0.0308	0.04964	0.0804	0.10133	0.04419	0.04856	0.05564	0.06596		306.5	0.10133
	307	-0.0245	-0.02264	-0.00895	-0.00934	-0.0036		307	0.00749	0.01808	0.03245	0.07178	0.12699		307	-0.00652	0.00822	0.02816	0.04615	0.07537	0.09454	0.04108	0.04508	0.05179	0.06181		307	0.09454
	307.5	-0.02521	-0.02342	-0.01035	-0.01038	-0.00471		307.5	0.00631	0.01645	0.02989	0.0676	0.11938		307.5	-0.00749	0.00653	0.0254	0.04251	0.07016	0.08751	0.03787	0.04147	0.04795	0.05758		307.5	0.08751
	308	-0.02547	-0.02376	-0.01171	-0.011	-0.00531		308	0.00555	0.01529	0.02772	0.06378	0.11205		308	-0.00861	0.00467	0.02245	0.03868	0.06474	0.08078	0.03445	0.03793	0.04414	0.05326		308	0.08078
	308.5	-0.02491	-0.02324	-0.01262	-0.01073	-0.00505		308.5	0.00566	0.01502	0.02636	0.06082	0.10544		308.5	-0.00973	0.00281	0.01949	0.03482	0.05928	0.07482	0.03109	0.03447	0.0403	0.04898		308.5	0.07482
	309	-0.02406	-0.02245	-0.01319	-0.01016	-0.0045		309	0.00606	0.01496	0.02532	0.05813	0.09904		309	-0.01076	0.00103	0.01662	0.03104	0.0539	0.06913	0.02774	0.03103	0.03654	0.04471		309	0.06913
	309.5	-0.02302	-0.0215	-0.01356	-0.00937	-0.00379		309.5	0.00669	0.01507	0.02449	0.05559	0.09278		309.5	-0.01153	-0.000478339	0.01404	0.02754	0.04881	0.06361	0.02456	0.02784	0.03281	0.04042		309.5	0.06361
	310	-0.02319	-0.02179	-0.01508	-0.00979	-0.00433		310	0.0061	0.01399	0.02255	0.05183	0.08541		310	-0.0122	-0.00187	0.01158	0.02416	0.04388	0.057	0.02149	0.02485	0.02912	0.03622		310	0.057
	310.5	-0.02398	-0.02266	-0.01714	-0.01071	-0.00543		310.5	0.00498	0.01237	0.0201	0.04756	0.07764		310.5	-0.01275	-0.00311	0.00929	0.02097	0.03916	0.04994	0.01851	0.02186	0.02548	0.03203		310.5	0.04994
	311	-0.02388	-0.02256	-0.01828	-0.01077	-0.00559		311	0.00475	0.01165	0.01862	0.04428	0.071		311	-0.01324	-0.00427	0.00709	0.01791	0.03462	0.04401	0.01549	0.0189	0.02198	0.02805		311	0.04401
	311.5	-0.02349	-0.02213	-0.01913	-0.01056	-0.00534		311.5	0.00485	0.01124	0.01748	0.04141	0.06486		311.5	-0.0138	-0.00547	0.00488	0.01488	0.03018	0.03857	0.01262	0.016	0.01868	0.0242		311.5	0.03857
	312	-0.02205	-0.02075	-0.01902	-0.00942	-0.00405		312	0.00592	0.01189	0.01741	0.03967	0.06003		312	-0.01442	-0.0067	0.00266	0.01188	0.02585	0.03439	0.00969	0.01311	0.01553	0.02059		312	0.03439
	312.5	-0.02182	-0.02054	-0.02008	-0.00936	-0.00398		312.5	0.00585	0.01143	0.01627	0.037	0.05443		312.5	-0.01513	-0.00799	0.000449942	0.00892	0.02163	0.02933	0.00687	0.0101	0.01253	0.0171		312.5	0.02933
	313	-0.02136	-0.02013	-0.02043	-0.00899	-0.00375		313	0.006	0.01126	0.01549	0.03475	0.04942		313	-0.01573	-0.00912	-0.00156	0.0062	0.01773	0.02486	0.00422	0.00736	0.00964	0.01378		313	0.02486
	313.5	-0.02139	-0.02011	-0.02079	-0.00902	-0.00405		313.5	0.00578	0.01069	0.01432	0.03225	0.04432		313.5	-0.01616	-0.01005	-0.00329	0.00378	0.01422	0.02031	0.0019	0.00471	0.00689	0.01069		313.5	0.02031
	314	-0.02185	-0.02058	-0.02126	-0.00961	-0.0048		314	0.00508	0.00964	0.01273	0.02939	0.03907		314	-0.0165	-0.01081	-0.00483	0.00161	0.01105	0.01563	-0.000258929	0.00228	0.00429	0.00777		314	0.01563
	314.5	-0.02207	-0.02076	-0.02149	-0.00997	-0.00525		314.5	0.00467	0.00894	0.01145	0.027	0.0345		314.5	-0.01677	-0.01146	-0.00621	-0.00033405	0.00817	0.01157	-0.00205	-5.161e-06	0.0019	0.00506		314.5	0.01157
	315	-0.02249	-0.02116	-0.02186	-0.01052	-0.00584		315	0.00405	0.00813	0.01011	0.02467	0.03021		315	-0.01715	-0.01216	-0.00757	-0.00223	0.00544	0.00769	-0.0037	-0.00197	-0.000285455	0.00268		315	0.00769
	315.5	-0.02199	-0.02058	-0.02128	-0.01008	-0.00541		315.5	0.00439	0.00832	0.00976	0.02357	0.0273		315.5	-0.01751	-0.01281	-0.00882	-0.00397	0.00295	0.00516	-0.00516	-0.00392	-0.00222	0.000434079		315.5	0.00516
	316	-0.02144	-0.02002	-0.02074	-0.00964	-0.00499		316	0.00475	0.00854	0.00949	0.02265	0.02474		316	-0.01789	-0.01346	-0.01	-0.00559	0.00065905	0.00299	-0.00645	-0.00557	-0.00392	-0.00158		316	0.00299
	316.5	-0.02064	-0.01922	-0.01997	-0.00896	-0.00431		316.5	0.00542	0.00901	0.00953	0.02211	0.02275		316.5	-0.01822	-0.01405	-0.01104	-0.00704	-0.00138	0.00137	-0.00752	-0.00697	-0.00551	-0.00346		316.5	0.00137
	317	-0.01995	-0.01856	-0.01929	-0.00836	-0.00386		317	0.00599	0.00944	0.00958	0.02157	0.02101		317	-0.01844	-0.0145	-0.0119	-0.00826	-0.00312	-8.54545e-05	-0.00855	-0.00815	-0.00697	-0.00518		317	-8.54545e-05
	317.5	-0.0201	-0.01862	-0.01938	-0.00854	-0.00418		317.5	0.00579	0.00912	0.00892	0.0204	0.01875		317.5	-0.01862	-0.01489	-0.01262	-0.00931	-0.00464	-0.00212	-0.00933	-0.00925	-0.00833	-0.0068		317.5	-0.00212
	318	-0.02021	-0.01868	-0.0195	-0.00876	-0.00446		318	0.00557	0.00884	0.00831	0.01935	0.01668		318	-0.01873	-0.01518	-0.01319	-0.01018	-0.00592	-0.0039	-0.01005	-0.01004	-0.00953	-0.00821		318	-0.0039
	318.5	-0.02049	-0.01888	-0.0198	-0.00913	-0.00483		318.5	0.00525	0.00842	0.00762	0.01827	0.01468		318.5	-0.01891	-0.01552	-0.01377	-0.01102	-0.00712	-0.00562	-0.01075	-0.01088	-0.01062	-0.00943		318.5	-0.00562
	319	-0.02048	-0.01888	-0.01987	-0.00927	-0.00488		319	0.00519	0.00824	0.00728	0.01756	0.01323		319	-0.01914	-0.01591	-0.01434	-0.01182	-0.00823	-0.00688	-0.01154	-0.01168	-0.01166	-0.01052		319	-0.00688
	319.5	-0.02029	-0.01866	-0.01969	-0.00911	-0.00475		319.5	0.00535	0.00831	0.00724	0.01713	0.01225		319.5	-0.01945	-0.01639	-0.01497	-0.01264	-0.00931	-0.00774	-0.01233	-0.01245	-0.01255	-0.01143		319.5	-0.00774
	320	-0.02041	-0.01879	-0.01988	-0.00929	-0.00494		320	0.00519	0.00807	0.00691	0.01644	0.01111		320	-0.01987	-0.01699	-0.01566	-0.01351	-0.01039	-0.00878	-0.01318	-0.01323	-0.01341	-0.01231		320	-0.00878
	320.5	-0.02032	-0.01868	-0.01989	-0.00929	-0.00499		320.5	0.00522	0.00803	0.00676	0.01602	0.01025		320.5	-0.02026	-0.01756	-0.01631	-0.0143	-0.01136	-0.00951	-0.01402	-0.01418	-0.01429	-0.01311		320.5	-0.00951
	321	-0.02079	-0.01915	-0.02051	-0.00992	-0.0056		321	0.0047	0.00743	0.00611	0.01509	0.00895		321	-0.0206	-0.01808	-0.01689	-0.01499	-0.01221	-0.01075	-0.01483	-0.01499	-0.01513	-0.0138		321	-0.01075
	321.5	-0.02106	-0.01936	-0.02087	-0.01036	-0.00602		321.5	0.00437	0.0071	0.00571	0.01446	0.00798		321.5	-0.02084	-0.01849	-0.01734	-0.01552	-0.0129	-0.01169	-0.0156	-0.01588	-0.01598	-0.01443		321.5	-0.01169
	322	-0.02165	-0.01988	-0.02152	-0.01105	-0.00676		322	0.00373	0.00655	0.00506	0.01359	0.00686		322	-0.02108	-0.01887	-0.01776	-0.01599	-0.01352	-0.01282	-0.01649	-0.01675	-0.01648	-0.01492		322	-0.01282
	322.5	-0.0225	-0.02068	-0.02242	-0.01204	-0.00777		322.5	0.00281	0.00573	0.00412	0.01248	0.00552		322.5	-0.02137	-0.0193	-0.0182	-0.01648	-0.01415	-0.01414	-0.01725	-0.0176	-0.01713	-0.01462		322.5	-0.01414
	323	-0.02259	-0.02085	-0.02265	-0.01233	-0.00812		323	0.00263	0.00557	0.00385	0.01209	0.00493		323	-0.02173	-0.01979	-0.01868	-0.01701	-0.0148	-0.01467	-0.01773	-0.01841	-0.01748	-0.01413		323	-0.01467
	323.5	-0.02241	-0.02079	-0.02255	-0.01234	-0.00819		323.5	0.00274	0.00565	0.00386	0.01199	0.0047		323.5	-0.02217	-0.02035	-0.01924	-0.01758	-0.01549	-0.01489	-0.01824	-0.01903	-0.01778	-0.01358		323.5	-0.01489
	324	-0.02171	-0.02021	-0.02195	-0.01181	-0.00772		324	0.00337	0.00626	0.00438	0.01242	0.00506		324	-0.02254	-0.02084	-0.01974	-0.01808	-0.01609	-0.01453	-0.01904	-0.01952	-0.01757	-0.01281		324	-0.01453
	324.5	-0.0217	-0.02028	-0.02197	-0.01188	-0.00788		324.5	0.00335	0.00622	0.00427	0.01222	0.00481		324.5	-0.02283	-0.02123	-0.02014	-0.01847	-0.01657	-0.0148	-0.0191	-0.01949	-0.01747	-0.01213		324.5	-0.0148
	325	-0.0221	-0.02076	-0.02248	-0.01242	-0.00849		325	0.0029	0.00572	0.00375	0.01163	0.00415		325	-0.02295	-0.02144	-0.02037	-0.01868	-0.01687	-0.01547	-0.0191	-0.01922	-0.01731	-0.01143		325	-0.01547
	325.5	-0.02309	-0.02182	-0.02353	-0.01357	-0.00971		325.5	0.00187	0.00462	0.00265	0.01049	0.00295		325.5	-0.02289	-0.02145	-0.02038	-0.01867	-0.01696	-0.0167	-0.01822	-0.01787	-0.01762	-0.01091		325.5	-0.0167
	326	-0.02391	-0.02276	-0.02445	-0.01461	-0.01079		326	0.000987091	0.00365	0.00166	0.00948	0.00192		326	-0.02272	-0.02133	-0.02026	-0.01854	-0.01692	-0.01778	-0.01771	-0.01702	-0.01765	-0.0103		326	-0.01778
	326.5	-0.02397	-0.02294	-0.02452	-0.01486	-0.01105		326.5	0.000908909	0.00348	0.00145	0.00924	0.00169		326.5	-0.02251	-0.02116	-0.02009	-0.01837	-0.01683	-0.01806	-0.01664	-0.01608	-0.01734	-0.00944		326.5	-0.01806
	327	-0.02331	-0.02241	-0.0239	-0.01436	-0.01055		327	0.00152	0.00396	0.00196	0.00971	0.00218		327	-0.02233	-0.02103	-0.01994	-0.01824	-0.01675	-0.01762	-0.01724	-0.01675	-0.01642	-0.00829		327	-0.01762
	327.5	-0.02198	-0.02121	-0.02265	-0.01319	-0.00937		327.5	0.00276	0.00508	0.00317	0.01086	0.00333		327.5	-0.0221	-0.02083	-0.01973	-0.01806	-0.0166	-0.01652	-0.01757	-0.0171	-0.01507	-0.00684		327.5	-0.01652
	328	-0.02063	-0.01992	-0.02141	-0.01197	-0.00815		328	0.00402	0.00625	0.00446	0.0121	0.00453		328	-0.02176	-0.02053	-0.01942	-0.01779	-0.01635	-0.01537	-0.0181	-0.01759	-0.01391	-0.0063		328	-0.01537
	328.5	-0.0196	-0.01887	-0.0204	-0.011	-0.00719		328.5	0.00502	0.00717	0.0055	0.01309	0.00547		328.5	-0.02124	-0.02003	-0.01893	-0.01734	-0.0159	-0.01448	-0.01698	-0.01644	-0.01298	-0.00587		328.5	-0.01448
	329	-0.01919	-0.01837	-0.02001	-0.01063	-0.00681		329	0.00544	0.00754	0.00597	0.01352	0.00583		329	-0.02056	-0.01938	-0.01828	-0.01674	-0.01529	-0.01415	-0.01459	-0.014	-0.01265	-0.00574		329	-0.01415
	329.5	-0.01897	-0.01806	-0.0198	-0.01047	-0.0066		329.5	0.00564	0.00768	0.00618	0.0137	0.006		329.5	-0.01984	-0.01867	-0.01758	-0.0161	-0.01464	-0.01404	-0.01187	-0.01119	-0.01255	-0.00568		329.5	-0.01404
	330	-0.01847	-0.01752	-0.01936	-0.01012	-0.00622		330	0.00607	0.00808	0.00661	0.01409	0.00639		330	-0.01918	-0.01803	-0.01694	-0.01553	-0.01404	-0.01369	-0.00954	-0.00884	-0.01219	-0.00549		330	-0.01369
	330.5	-0.01795	-0.01694	-0.01882	-0.00971	-0.00576		330.5	0.00657	0.00855	0.00705	0.01451	0.00683		330.5	-0.01869	-0.01757	-0.01648	-0.01514	-0.01363	-0.01327	-0.00924	-0.00852	-0.01178	-0.00525		330.5	-0.01327
	331	-0.01715	-0.01607	-0.01794	-0.00895	-0.00499		331	0.00738	0.00933	0.00778	0.01525	0.00757		331	-0.01833	-0.01724	-0.01615	-0.01488	-0.01334	-0.01254	-0.0096	-0.00896	-0.01101	-0.00487		331	-0.01254
	331.5	-0.01647	-0.01529	-0.01717	-0.00822	-0.00429		331.5	0.00809	0.01003	0.00846	0.01591	0.0082		331.5	-0.01807	-0.01702	-0.01593	-0.01473	-0.01314	-0.01189	-0.01124	-0.01061	-0.01034	-0.00454		331.5	-0.01189
	332	-0.01623	-0.01495	-0.0169	-0.00796	-0.00409		332	0.00831	0.01025	0.00865	0.01613	0.00837		332	-0.01778	-0.01676	-0.01569	-0.01454	-0.01292	-0.01173	-0.01183	-0.01127	-0.01012	-0.00445		332	-0.01173
	332.5	-0.0164	-0.01507	-0.01708	-0.00815	-0.00436		332.5	0.00812	0.01005	0.00842	0.01589	0.00811		332.5	-0.01749	-0.01648	-0.01544	-0.01434	-0.01269	-0.01198	-0.01283	-0.0123	-0.01036	-0.00456		332.5	-0.01198
	333	-0.01721	-0.01586	-0.01789	-0.00903	-0.00529		333	0.00728	0.00918	0.00747	0.01503	0.00722		333	-0.01723	-0.01622	-0.01522	-0.01416	-0.01249	-0.01288	-0.01244	-0.01188	-0.01128	-0.005		333	-0.01288
	333.5	-0.01737	-0.01607	-0.01804	-0.00927	-0.00554		333.5	0.00709	0.00892	0.00719	0.01477	0.00699		333.5	-0.01704	-0.01605	-0.01508	-0.01405	-0.01236	-0.01314	-0.01271	-0.01208	-0.01158	-0.00512		333.5	-0.01314
	334	-0.01757	-0.01632	-0.01823	-0.00956	-0.00584		334	0.00684	0.00862	0.00685	0.01445	0.00671		334	-0.01694	-0.01597	-0.01503	-0.01403	-0.01232	-0.01343	-0.01284	-0.0122	-0.01189	-0.00528		334	-0.01343
	334.5	-0.01682	-0.01561	-0.01748	-0.00889	-0.00519		334.5	0.00756	0.00925	0.00751	0.01503	0.00737		334.5	-0.01692	-0.01598	-0.01507	-0.01407	-0.01236	-0.01275	-0.01326	-0.01268	-0.0112	-0.00496		334.5	-0.01275
	335	-0.01653	-0.0153	-0.01718	-0.00867	-0.00502		335	0.00783	0.00946	0.00773	0.01522	0.00758		335	-0.01696	-0.01606	-0.01517	-0.01417	-0.01247	-0.01248	-0.01272	-0.01219	-0.01091	-0.00486		335	-0.01248
	335.5	-0.01639	-0.01515	-0.01705	-0.0086	-0.00497		335.5	0.00796	0.0095	0.00785	0.01528	0.00763		335.5	-0.01704	-0.01617	-0.01529	-0.01429	-0.0126	-0.01235	-0.01248	-0.01202	-0.01081	-0.00483		335.5	-0.01235
	336	-0.01671	-0.01546	-0.01738	-0.00898	-0.0054		336	0.00759	0.00908	0.00753	0.0149	0.00722		336	-0.01713	-0.01628	-0.01541	-0.01441	-0.01274	-0.0127	-0.01118	-0.01082	-0.0112	-0.00505		336	-0.0127
	336.5	-0.01682	-0.01557	-0.01754	-0.00914	-0.00562		336.5	0.00739	0.00885	0.00737	0.01468	0.00703		336.5	-0.01726	-0.01644	-0.01559	-0.01458	-0.01292	-0.01288	-0.01057	-0.01024	-0.0114	-0.00516		336.5	-0.01288
	337	-0.01689	-0.01565	-0.01766	-0.00929	-0.00582		337	0.00723	0.00868	0.00721	0.01449	0.0069		337	-0.01748	-0.01669	-0.01586	-0.01485	-0.01319	-0.01303	-0.01006	-0.00971	-0.01154	-0.00524		337	-0.01303
	337.5	-0.01728	-0.01604	-0.01809	-0.00973	-0.00634		337.5	0.00678	0.00819	0.00675	0.01398	0.00644		337.5	-0.01787	-0.01712	-0.0163	-0.01529	-0.01364	-0.01347	-0.01091	-0.01056	-0.01196	-0.00547		337.5	-0.01347
	338	-0.01775	-0.01653	-0.01859	-0.01027	-0.00693		338	0.00627	0.00763	0.00624	0.01341	0.00592		338	-0.01833	-0.01765	-0.01683	-0.01581	-0.01418	-0.01401	-0.01164	-0.01131	-0.01246	-0.00576		338	-0.01401
	338.5	-0.01865	-0.01743	-0.0195	-0.01121	-0.00796		338.5	0.00537	0.00669	0.00536	0.01241	0.00497		338.5	-0.01881	-0.01819	-0.01737	-0.01635	-0.01473	-0.01494	-0.01301	-0.01269	-0.01336	-0.00625		338.5	-0.01494
	339	-0.01939	-0.01814	-0.02021	-0.01202	-0.00881		339	0.00463	0.00591	0.00459	0.0116	0.00421		339	-0.01922	-0.01867	-0.01785	-0.01682	-0.01522	-0.01568	-0.01484	-0.01453	-0.01408	-0.00666		339	-0.01568
	339.5	-0.02058	-0.01929	-0.0214	-0.01329	-0.01012		339.5	0.00344	0.00469	0.00336	0.01033	0.00298		339.5	-0.01962	-0.01913	-0.01831	-0.01728	-0.01569	-0.01688	-0.01642	-0.0161	-0.01528	-0.00731		339.5	-0.01688
	340	-0.02168	-0.02041	-0.02252	-0.01448	-0.01137		340	0.00228	0.00352	0.00218	0.00912	0.00181		340	-0.02003	-0.01958	-0.01876	-0.01775	-0.01616	-0.01805	-0.01813	-0.01779	-0.01642	-0.00795		340	-0.01805
	340.5	-0.02224	-0.02103	-0.02316	-0.01512	-0.01205		340.5	0.00167	0.00289	0.00154	0.00843	0.00117		340.5	-0.02036	-0.01994	-0.01914	-0.01814	-0.01656	-0.01871	-0.01893	-0.01855	-0.01709	-0.00833		340.5	-0.01871
	341	-0.02218	-0.02101	-0.02311	-0.0151	-0.01207		341	0.0017	0.00291	0.00154	0.00841	0.00119		341	-0.0206	-0.02021	-0.01943	-0.01845	-0.01687	-0.01873	-0.02117	-0.02074	-0.01708	-0.00837		341	-0.01873
	341.5	-0.0218	-0.02067	-0.02278	-0.01478	-0.01179		341.5	0.00203	0.00321	0.00183	0.0087	0.00147		341.5	-0.02066	-0.02029	-0.01953	-0.01857	-0.01701	-0.01843	-0.02162	-0.02109	-0.01677	-0.00824		341.5	-0.01843
	342	-0.02174	-0.02062	-0.02271	-0.01479	-0.01184		342	0.00205	0.00321	0.00185	0.0087	0.00145		342	-0.02056	-0.02021	-0.01947	-0.01854	-0.01698	-0.01838	-0.02133	-0.02078	-0.01676	-0.00826		342	-0.01838
	342.5	-0.02178	-0.0207	-0.02277	-0.01494	-0.01202		342.5	0.00195	0.00306	0.00173	0.00857	0.00131		342.5	-0.02023	-0.01989	-0.01917	-0.01827	-0.01672	-0.01845	-0.0188	-0.01824	-0.01689	-0.00833		342.5	-0.01845
	343	-0.02131	-0.0203	-0.02233	-0.01459	-0.01168		343	0.00234	0.00344	0.00213	0.00895	0.00171		343	-0.01968	-0.01935	-0.01865	-0.01777	-0.01624	-0.01801	-0.01728	-0.01681	-0.01654	-0.00816		343	-0.01801
	343.5	-0.0207	-0.01975	-0.02177	-0.01407	-0.01118		343.5	0.0029	0.00398	0.00266	0.0095	0.00224		343.5	-0.01903	-0.0187	-0.01802	-0.01717	-0.01566	-0.01744	-0.01529	-0.01489	-0.01599	-0.0079		343.5	-0.01744
	344	-0.0196	-0.01872	-0.02074	-0.01305	-0.01021		344	0.00391	0.00498	0.00367	0.01052	0.00324		344	-0.01843	-0.01809	-0.01743	-0.01662	-0.01512	-0.01642	-0.01422	-0.01396	-0.01497	-0.0074		344	-0.01642
	344.5	-0.0185	-0.01764	-0.01968	-0.01203	-0.0092		344.5	0.00495	0.00601	0.00468	0.01152	0.00424		344.5	-0.01793	-0.01758	-0.01694	-0.01617	-0.01469	-0.0154	-0.01371	-0.01344	-0.01397	-0.00688		344.5	-0.0154
	345	-0.01705	-0.0162	-0.01827	-0.01065	-0.00783		345	0.00636	0.00738	0.00606	0.01287	0.00563		345	-0.01749	-0.01713	-0.0165	-0.01577	-0.01433	-0.01402	-0.01405	-0.01377	-0.01264	-0.00618		345	-0.01402
	345.5	-0.01578	-0.01491	-0.01701	-0.00944	-0.00661		345.5	0.00762	0.0086	0.00729	0.0141	0.00688		345.5	-0.01707	-0.01669	-0.01608	-0.01538	-0.01399	-0.01276	-0.01422	-0.01388	-0.01146	-0.00554		345.5	-0.01276
	346	-0.01522	-0.01435	-0.01646	-0.00894	-0.00617		346	0.00815	0.00908	0.00778	0.01458	0.00742		346	-0.01674	-0.01635	-0.01575	-0.01509	-0.01374	-0.01223	-0.01277	-0.01236	-0.01097	-0.00525		346	-0.01223
	346.5	-0.01562	-0.01478	-0.01689	-0.00943	-0.00672		346.5	0.00769	0.00858	0.00729	0.01408	0.00696		346.5	-0.01652	-0.01611	-0.01553	-0.01489	-0.01359	-0.01271	-0.0117	-0.01116	-0.01148	-0.00547		346.5	-0.01271
	347	-0.0163	-0.01546	-0.01758	-0.01015	-0.00753		347	0.007	0.00786	0.00655	0.01331	0.00624		347	-0.0164	-0.01599	-0.01542	-0.0148	-0.01355	-0.01346	-0.0102	-0.00956	-0.01224	-0.00582		347	-0.01346
	347.5	-0.01691	-0.01611	-0.01825	-0.01086	-0.00825		347.5	0.00635	0.00716	0.00585	0.01259	0.00556		347.5	-0.01641	-0.01599	-0.01542	-0.01482	-0.01363	-0.01418	-0.00997	-0.00931	-0.01297	-0.00617		347.5	-0.01418
	348	-0.0171	-0.01631	-0.01847	-0.01112	-0.00851		348	0.00614	0.00693	0.00562	0.01229	0.00533		348	-0.01651	-0.01608	-0.01553	-0.01494	-0.01381	-0.01445	-0.01069	-0.01001	-0.01323	-0.0063		348	-0.01445
	348.5	-0.0177	-0.01693	-0.01911	-0.01181	-0.00918		348.5	0.00551	0.00624	0.00498	0.01155	0.00468		348.5	-0.01677	-0.01633	-0.01579	-0.01521	-0.01414	-0.01513	-0.01301	-0.01242	-0.01392	-0.00666		348.5	-0.01513
	349	-0.01822	-0.01746	-0.01966	-0.01239	-0.00979		349	0.00496	0.00563	0.00442	0.01089	0.00413		349	-0.01706	-0.01661	-0.01607	-0.01551	-0.01449	-0.01572	-0.0156	-0.01507	-0.01456	-0.00698		349	-0.01572
	349.5	-0.01834	-0.01758	-0.01981	-0.01256	-0.01001		349.5	0.00483	0.00543	0.00425	0.01066	0.00398		349.5	-0.01728	-0.01681	-0.01629	-0.01573	-0.01477	-0.01589	-0.01789	-0.01741	-0.01478	-0.00712		349.5	-0.01589
	350	-0.01851	-0.0178	-0.02	-0.01277	-0.01031		350	0.00461	0.00518	0.00402	0.0104	0.00377		350	-0.0174	-0.01692	-0.01641	-0.01586	-0.01493	-0.01614	-0.02004	-0.01951	-0.01506	-0.00728		350	-0.01614
	350.5	-0.0182	-0.01749	-0.01969	-0.01247	-0.01009		350.5	0.00489	0.00546	0.00432	0.01065	0.00405		350.5	-0.01742	-0.01693	-0.01643	-0.01588	-0.01499	-0.01588	-0.02065	-0.02011	-0.01477	-0.00717		350.5	-0.01588
	351	-0.0186	-0.01791	-0.02012	-0.01291	-0.01059		351	0.00442	0.005	0.00388	0.01013	0.00361		351	-0.01742	-0.01692	-0.01644	-0.01589	-0.01503	-0.01638	-0.01958	-0.01905	-0.01525	-0.00742		351	-0.01638
	351.5	-0.01834	-0.01766	-0.01989	-0.0127	-0.01042		351.5	0.00464	0.00523	0.00412	0.01027	0.00383		351.5	-0.0173	-0.01681	-0.01633	-0.01579	-0.01494	-0.01618	-0.01706	-0.01657	-0.01501	-0.00734		351.5	-0.01618
	352	-0.01795	-0.01728	-0.01953	-0.01239	-0.01012		352	0.00497	0.00558	0.00447	0.01056	0.00417		352	-0.01711	-0.01662	-0.01616	-0.01562	-0.01479	-0.01584	-0.0147	-0.01425	-0.01467	-0.00721		352	-0.01584
	352.5	-0.01753	-0.01685	-0.01912	-0.01207	-0.00975		352.5	0.00534	0.00597	0.0049	0.0109	0.00457		352.5	-0.01695	-0.01646	-0.016	-0.01547	-0.01465	-0.01544	-0.01265	-0.01216	-0.01428	-0.00704		352.5	-0.01544
	353	-0.0171	-0.01638	-0.0187	-0.01171	-0.00936		353	0.00575	0.00638	0.00536	0.01129	0.00501		353	-0.01683	-0.01632	-0.01587	-0.01537	-0.01455	-0.01501	-0.01063	-0.01005	-0.01387	-0.00685		353	-0.01501
	353.5	-0.0171	-0.01634	-0.01871	-0.01172	-0.00937		353.5	0.00575	0.00636	0.00541	0.01131	0.00504		353.5	-0.01681	-0.01628	-0.01585	-0.01537	-0.01455	-0.01501	-0.01033	-0.00957	-0.01389	-0.00685		353.5	-0.01501
	354	-0.0165	-0.0157	-0.01812	-0.01111	-0.00879		354	0.00638	0.00694	0.00605	0.01195	0.00563		354	-0.0168	-0.01625	-0.01582	-0.01537	-0.01455	-0.01443	-0.01144	-0.01051	-0.01327	-0.00654		354	-0.01443
	354.5	-0.01631	-0.01548	-0.01794	-0.01092	-0.00861		354.5	0.00656	0.00711	0.00625	0.01217	0.0058		354.5	-0.01688	-0.0163	-0.01588	-0.01546	-0.01464	-0.01429	-0.01386	-0.01285	-0.01309	-0.00645		354.5	-0.01429
	355	-0.01658	-0.01574	-0.01821	-0.01122	-0.0089		355	0.00629	0.00684	0.00598	0.01189	0.00553		355	-0.0171	-0.0165	-0.01608	-0.01569	-0.01488	-0.0146	-0.01516	-0.01419	-0.01338	-0.00659		355	-0.0146
	355.5	-0.01718	-0.01634	-0.01881	-0.01186	-0.00954		355.5	0.00567	0.00623	0.00541	0.01123	0.00493		355.5	-0.01743	-0.0168	-0.01639	-0.01603	-0.01523	-0.01521	-0.01643	-0.01558	-0.01401	-0.0069		355.5	-0.01521
	356	-0.01795	-0.01713	-0.01957	-0.01268	-0.01036		356	0.0049	0.00543	0.00464	0.01039	0.00415		356	-0.01788	-0.01722	-0.01681	-0.01648	-0.0157	-0.01599	-0.01732	-0.01654	-0.0148	-0.00729		356	-0.01599
	356.5	-0.01837	-0.01754	-0.02	-0.01318	-0.01084		356.5	0.00447	0.00501	0.00423	0.00991	0.00369		356.5	-0.01834	-0.01764	-0.01723	-0.01693	-0.01617	-0.01645	-0.01768	-0.01699	-0.01524	-0.00753		356.5	-0.01645
	357	-0.0191	-0.01825	-0.02072	-0.01397	-0.01159		357	0.00378	0.00429	0.00353	0.00918	0.00296		357	-0.01886	-0.01813	-0.01771	-0.01745	-0.01671	-0.01719	-0.01743	-0.01673	-0.01601	-0.0079		357	-0.01719
	357.5	-0.02036	-0.01948	-0.02196	-0.01529	-0.01288		357.5	0.0026	0.00302	0.00231	0.00793	0.00171		357.5	-0.01939	-0.01861	-0.01819	-0.01796	-0.01725	-0.01847	-0.0169	-0.01622	-0.01727	-0.00852		357.5	-0.01847
	358	-0.02123	-0.02037	-0.02283	-0.01622	-0.01381		358	0.00178	0.00209	0.00144	0.00705	0.000832455		358	-0.01986	-0.01904	-0.01863	-0.01843	-0.01775	-0.01936	-0.01726	-0.01652	-0.01817	-0.00895		358	-0.01936
	358.5	-0.02201	-0.02118	-0.02361	-0.01708	-0.01467		358.5	0.00103	0.00124	0.000629727	0.00621	9e-06		358.5	-0.02028	-0.01942	-0.01901	-0.01883	-0.01818	-0.0202	-0.01728	-0.01654	-0.01898	-0.00936		358.5	-0.0202
	359	-0.02194	-0.02114	-0.02358	-0.01715	-0.01471		359	0.00106	0.00123	0.000633273	0.00619	1.88182e-05		359	-0.02063	-0.01973	-0.01932	-0.01916	-0.01854	-0.02017	-0.01903	-0.01832	-0.01902	-0.00937		359	-0.02017
	359.5	-0.02203	-0.02121	-0.02369	-0.01739	-0.01489		359.5	0.000909182	0.00108	0.000503273	0.00601	-0.000101636		359.5	-0.02093	-0.01999	-0.01959	-0.01944	-0.01885	-0.02028	-0.02059	-0.02002	-0.01924	-0.00946		359.5	-0.02028
	360	-0.0218	-0.02092	-0.02347	-0.0173	-0.01471		360	0.0011	0.00126	0.000694	0.00616	0.000120909		360	-0.02117	-0.02022	-0.01981	-0.01967	-0.0191	-0.02002	-0.02287	-0.02248	-0.0191	-0.00937		360	-0.02002
	360.5	-0.02157	-0.02064	-0.02328	-0.01719	-0.01451		360.5	0.0013	0.00142	0.000874636	0.00632	0.000336727		360.5	-0.02127	-0.02029	-0.01988	-0.01975	-0.0192	-0.0198	-0.02304	-0.02277	-0.01891	-0.00927		360.5	-0.0198
	361	-0.02152	-0.02055	-0.02329	-0.01726	-0.01449		361	0.00134	0.00139	0.000856636	0.00634	0.000392091		361	-0.02129	-0.02029	-0.01988	-0.01974	-0.01922	-0.0198	-0.02291	-0.02278	-0.01888	-0.00926		361	-0.0198
	361.5	-0.0215	-0.02049	-0.02334	-0.01738	-0.01453		361.5	0.00132	0.00133	0.000804818	0.00636	0.000421909		361.5	-0.02118	-0.02016	-0.01976	-0.01962	-0.01912	-0.01981	-0.02056	-0.02052	-0.01888	-0.00927		361.5	-0.01981
	362	-0.02138	-0.02035	-0.02325	-0.01739	-0.01445		362	0.00143	0.00139	0.000904	0.00651	0.000568455		362	-0.02113	-0.02011	-0.01971	-0.01956	-0.01909	-0.01972	-0.01855	-0.01858	-0.01878	-0.00921		362	-0.01972
	362.5	-0.02152	-0.02049	-0.02341	-0.01766	-0.01467		362.5	0.00125	0.00117	0.000717818	0.00634	0.000399364		362.5	-0.02112	-0.0201	-0.0197	-0.01954	-0.01909	-0.0199	-0.01646	-0.01653	-0.01894	-0.0093		362.5	-0.0199
	363	-0.02094	-0.01993	-0.02287	-0.01722	-0.01421		363	0.00175	0.00167	0.00123	0.00686	0.000901727		363	-0.02117	-0.02016	-0.01976	-0.01959	-0.01916	-0.01943	-0.01595	-0.01613	-0.01843	-0.00905		363	-0.01943
	363.5	-0.02087	-0.01985	-0.02284	-0.01727	-0.01422		363.5	0.00173	0.00168	0.00125	0.00685	0.000911091		363.5	-0.02125	-0.02025	-0.01983	-0.01966	-0.01925	-0.01948	-0.01574	-0.01593	-0.01841	-0.00906		363.5	-0.01948
	364	-0.02029	-0.01925	-0.0223	-0.0168	-0.0137		364	0.00224	0.00221	0.00179	0.00738	0.00144		364	-0.02127	-0.02029	-0.01986	-0.01969	-0.0193	-0.01901	-0.01662	-0.0168	-0.0179	-0.0088		364	-0.01901
	364.5	-0.02107	-0.02	-0.02305	-0.01762	-0.01448		364.5	0.00147	0.00142	0.00103	0.0066	0.000692091		364.5	-0.02126	-0.02031	-0.01987	-0.01969	-0.01932	-0.01984	-0.01784	-0.01787	-0.01866	-0.00921		364.5	-0.01984
	365	-0.02152	-0.02049	-0.02348	-0.01816	-0.015		365	0.00103	0.000958727	0.000559818	0.00612	0.000244545		365	-0.02123	-0.02031	-0.01986	-0.01967	-0.01933	-0.02033	-0.0196	-0.01951	-0.01909	-0.00944		365	-0.02033
	365.5	-0.02208	-0.0211	-0.02405	-0.01887	-0.01565		365.5	0.000487182	0.000363182	5.36364e-06	0.0055	-0.000319091		365.5	-0.02117	-0.02028	-0.01982	-0.01963	-0.01932	-0.02093	-0.02095	-0.02067	-0.01962	-0.00974		365.5	-0.02093
	366	-0.02208	-0.02118	-0.02409	-0.01904	-0.01577		366	0.000483273	0.000351909	1.78182e-05	0.00543	-0.000346		366	-0.02114	-0.02028	-0.01981	-0.01962	-0.01933	-0.02099	-0.0232	-0.02283	-0.01962	-0.00974		366	-0.02099
	366.5	-0.0215	-0.02069	-0.02356	-0.01863	-0.01529		366.5	0.00105	0.000893818	0.000598636	0.00594	0.000162818		366.5	-0.02104	-0.02023	-0.01975	-0.01956	-0.01929	-0.02047	-0.02381	-0.02337	-0.0191	-0.00947		366.5	-0.02047
	367	-0.02111	-0.02041	-0.02318	-0.01836	-0.01498		367	0.0014	0.00126	0.000970182	0.00625	0.000463455		367	-0.02096	-0.02019	-0.01968	-0.01951	-0.01926	-0.02016	-0.02385	-0.02346	-0.01878	-0.00929		367	-0.02016
	367.5	-0.02082	-0.02019	-0.02291	-0.01817	-0.01475		367.5	0.00163	0.00149	0.00121	0.00647	0.000690273		367.5	-0.0207	-0.01998	-0.01945	-0.01929	-0.01905	-0.01989	-0.02195	-0.02155	-0.01854	-0.00917		367.5	-0.01989
	368	-0.02067	-0.02006	-0.02276	-0.01811	-0.01463		368	0.00174	0.00162	0.00134	0.00661	0.000817909		368	-0.02035	-0.01967	-0.01913	-0.01898	-0.01876	-0.01974	-0.01983	-0.01945	-0.01844	-0.0091		368	-0.01974
	368.5	-0.02056	-0.01993	-0.02263	-0.0181	-0.01451		368.5	0.00184	0.00174	0.00146	0.00674	0.000966818		368.5	-0.01992	-0.01929	-0.01874	-0.01859	-0.01838	-0.01956	-0.01694	-0.01658	-0.01833	-0.00905		368.5	-0.01956
	369	-0.01995	-0.01933	-0.022	-0.0176	-0.01391		369	0.00244	0.00237	0.00206	0.00736	0.00161		369	-0.0195	-0.01891	-0.01836	-0.01821	-0.01801	-0.0189	-0.01515	-0.01484	-0.01775	-0.00875		369	-0.0189
	369.5	-0.01952	-0.01889	-0.02153	-0.01726	-0.01348		369.5	0.00289	0.00287	0.00251	0.00781	0.00212		369.5	-0.01916	-0.01862	-0.01807	-0.01792	-0.01772	-0.01839	-0.01448	-0.01415	-0.01726	-0.00855		369.5	-0.01839
	370	-0.01845	-0.01784	-0.02045	-0.01629	-0.01246		370	0.00396	0.00396	0.00357	0.00888	0.00321		370	-0.01886	-0.01836	-0.01781	-0.01766	-0.01746	-0.01731	-0.0152	-0.01486	-0.01616	-0.00801		370	-0.01731
	370.5	-0.01791	-0.01729	-0.01991	-0.01583	-0.01193		370.5	0.00451	0.00452	0.00414	0.00941	0.00377		370.5	-0.01858	-0.01811	-0.01756	-0.01742	-0.01722	-0.01677	-0.01664	-0.01634	-0.0156	-0.00774		370.5	-0.01677
	371	-0.0176	-0.01695	-0.01958	-0.01558	-0.01165		371	0.0048	0.00483	0.00445	0.00972	0.00407		371	-0.01829	-0.01786	-0.0173	-0.01718	-0.01697	-0.01648	-0.0175	-0.01728	-0.01534	-0.0076		371	-0.01648
	371.5	-0.01774	-0.01702	-0.01967	-0.01575	-0.01179		371.5	0.00467	0.00469	0.00432	0.00957	0.00392		371.5	-0.01801	-0.01759	-0.01705	-0.01694	-0.01672	-0.01659	-0.01785	-0.0177	-0.01552	-0.00769		371.5	-0.01659
	372	-0.01821	-0.01741	-0.02011	-0.01625	-0.01229		372	0.00419	0.00422	0.00383	0.0091	0.00343		372	-0.01773	-0.01733	-0.01681	-0.01671	-0.01648	-0.01705	-0.01752	-0.01741	-0.01601	-0.00794		372	-0.01705
	372.5	-0.01826	-0.01735	-0.02014	-0.01631	-0.0123		372.5	0.00416	0.00419	0.0038	0.00907	0.00342		372.5	-0.01745	-0.01705	-0.01656	-0.01647	-0.01623	-0.01704	-0.01726	-0.01719	-0.01604	-0.00796		372.5	-0.01704
	373	-0.01829	-0.01728	-0.02017	-0.01632	-0.01229		373	0.00416	0.00422	0.00379	0.00906	0.00342		373	-0.01722	-0.01682	-0.01637	-0.01628	-0.01604	-0.01706	-0.01704	-0.01691	-0.01604	-0.00798		373	-0.01706
	373.5	-0.01809	-0.01702	-0.01997	-0.01612	-0.01204		373.5	0.00437	0.00447	0.00402	0.00926	0.00368		373.5	-0.01704	-0.01664	-0.01624	-0.01614	-0.0159	-0.01684	-0.01698	-0.0168	-0.01581	-0.00788		373.5	-0.01684
	374	-0.01807	-0.01695	-0.01994	-0.01611	-0.01203		374	0.00437	0.0045	0.00404	0.00926	0.00372		374	-0.01688	-0.01647	-0.01611	-0.01602	-0.01577	-0.01682	-0.01646	-0.01616	-0.01578	-0.00788		374	-0.01682
	374.5	-0.01753	-0.01637	-0.0194	-0.01559	-0.01151		374.5	0.00489	0.00502	0.00458	0.00978	0.00427		374.5	-0.01671	-0.01628	-0.01597	-0.01588	-0.01562	-0.01626	-0.0158	-0.01547	-0.01522	-0.00761		374.5	-0.01626
	375	-0.01694	-0.01576	-0.01883	-0.01504	-0.01098		375	0.00546	0.00556	0.00515	0.01032	0.00483		375	-0.01646	-0.01602	-0.01575	-0.01567	-0.01541	-0.01566	-0.01521	-0.01478	-0.01465	-0.00732		375	-0.01566
	375.5	-0.01648	-0.01529	-0.01839	-0.01464	-0.01057		375.5	0.00588	0.00597	0.00558	0.01072	0.00524		375.5	-0.01624	-0.01578	-0.01556	-0.01549	-0.01523	-0.01521	-0.01557	-0.01514	-0.01423	-0.0071		375.5	-0.01521
	376	-0.01653	-0.01535	-0.01848	-0.01475	-0.01068		376	0.00576	0.00589	0.00548	0.01062	0.00515		376	-0.01603	-0.01556	-0.01539	-0.01532	-0.01507	-0.01529	-0.01485	-0.01437	-0.01433	-0.00714		376	-0.01529
	376.5	-0.01633	-0.01516	-0.0183	-0.0146	-0.01049		376.5	0.00593	0.0061	0.00566	0.01083	0.00531		376.5	-0.01586	-0.01538	-0.01525	-0.01518	-0.01494	-0.01511	-0.01449	-0.01405	-0.01413	-0.00704		376.5	-0.01511
	377	-0.01622	-0.01506	-0.01824	-0.01452	-0.01038		377	0.00603	0.00623	0.00578	0.01096	0.00543		377	-0.01569	-0.01521	-0.0151	-0.01503	-0.0148	-0.01503	-0.01393	-0.01348	-0.014	-0.00699		377	-0.01503
	377.5	-0.01596	-0.01483	-0.018	-0.01431	-0.01012		377.5	0.00629	0.0065	0.00604	0.01125	0.0057		377.5	-0.01562	-0.01515	-0.01505	-0.01498	-0.01477	-0.01477	-0.0143	-0.01384	-0.01376	-0.00686		377.5	-0.01477
	378	-0.01617	-0.01507	-0.01824	-0.01462	-0.01041		378	0.00604	0.00627	0.00582	0.01102	0.00547		378	-0.0157	-0.01523	-0.01514	-0.01508	-0.01488	-0.01503	-0.01366	-0.01317	-0.01404	-0.007		378	-0.01503
	378.5	-0.01627	-0.01519	-0.01832	-0.01482	-0.01059		378.5	0.00593	0.00614	0.00572	0.01092	0.00534		378.5	-0.01589	-0.01544	-0.01533	-0.01529	-0.01511	-0.01515	-0.01441	-0.01388	-0.01421	-0.00706		378.5	-0.01515
	379	-0.01639	-0.01534	-0.01845	-0.01504	-0.01081		379	0.00578	0.00595	0.00559	0.0108	0.00516		379	-0.01606	-0.01564	-0.01552	-0.01549	-0.01533	-0.01535	-0.01515	-0.01455	-0.01439	-0.00713		379	-0.01535
	379.5	-0.0163	-0.01527	-0.01836	-0.01501	-0.01076		379.5	0.00589	0.006	0.0057	0.01091	0.00523		379.5	-0.01625	-0.01586	-0.01572	-0.0157	-0.01555	-0.01531	-0.01619	-0.01555	-0.01433	-0.00708		379.5	-0.01531
	380	-0.01685	-0.01586	-0.01894	-0.01564	-0.01136		380	0.00534	0.00543	0.00514	0.01038	0.00465		380	-0.01646	-0.0161	-0.01595	-0.01593	-0.0158	-0.01592	-0.01568	-0.0151	-0.0149	-0.00737		380	-0.01592
	380.5	-0.01776	-0.01683	-0.0199	-0.01662	-0.01232		380.5	0.00441	0.0045	0.00423	0.00947	0.0037		380.5	-0.01676	-0.01643	-0.01627	-0.01623	-0.01613	-0.01689	-0.01584	-0.01533	-0.01586	-0.00784		380.5	-0.01689
	381	-0.01855	-0.01766	-0.02074	-0.01746	-0.01316		381	0.00361	0.00368	0.00342	0.00868	0.00288		381	-0.01708	-0.01679	-0.0166	-0.01655	-0.01648	-0.0177	-0.01625	-0.01575	-0.01667	-0.00824		381	-0.0177
	381.5	-0.0185	-0.01762	-0.02074	-0.01743	-0.01313		381.5	0.00366	0.00369	0.00348	0.00872	0.00294		381.5	-0.01741	-0.01716	-0.01696	-0.01689	-0.01684	-0.01766	-0.01725	-0.01678	-0.01663	-0.00821		381.5	-0.01766
	382	-0.01838	-0.0175	-0.02066	-0.01733	-0.01302		382	0.00379	0.00379	0.00359	0.0088	0.00308		382	-0.01772	-0.01751	-0.01729	-0.01721	-0.01717	-0.01752	-0.0184	-0.01793	-0.01651	-0.00816		382	-0.01752
	382.5	-0.01855	-0.01765	-0.02086	-0.01751	-0.01321		382.5	0.00361	0.0036	0.00344	0.00859	0.00292		382.5	-0.01802	-0.01784	-0.01763	-0.01753	-0.0175	-0.01769	-0.01937	-0.01896	-0.01669	-0.00824		382.5	-0.01769
	383	-0.01921	-0.01829	-0.02155	-0.01819	-0.01388		383	0.00293	0.00293	0.00282	0.00789	0.00229		383	-0.01824	-0.01809	-0.01788	-0.01777	-0.01774	-0.01836	-0.01932	-0.01893	-0.01734	-0.00859		383	-0.01836
	383.5	-0.01973	-0.01877	-0.02206	-0.0187	-0.01437		383.5	0.00245	0.00241	0.00236	0.00737	0.00181		383.5	-0.01834	-0.01822	-0.01803	-0.01789	-0.01787	-0.01887	-0.01858	-0.01832	-0.01781	-0.00884		383.5	-0.01887
	384	-0.02001	-0.01906	-0.02237	-0.01899	-0.01463		384	0.00219	0.00213	0.0021	0.00707	0.00157		384	-0.01836	-0.01826	-0.01808	-0.01792	-0.0179	-0.01915	-0.01839	-0.0182	-0.01805	-0.00899		384	-0.01915
	384.5	-0.0199	-0.01896	-0.02229	-0.01892	-0.01454		384.5	0.00231	0.00221	0.00219	0.00711	0.00169		384.5	-0.01839	-0.01831	-0.01815	-0.01798	-0.01794	-0.01904	-0.01839	-0.01828	-0.01794	-0.00895		384.5	-0.01904
	385	-0.0197	-0.01879	-0.02215	-0.01878	-0.0144		385	0.00251	0.00238	0.00235	0.00723	0.00187		385	-0.01847	-0.0184	-0.01824	-0.01808	-0.01803	-0.01885	-0.01861	-0.01849	-0.01778	-0.00889		385	-0.01885
	385.5	-0.01937	-0.01843	-0.02185	-0.01847	-0.01409		385.5	0.00286	0.00269	0.00267	0.00751	0.00221		385.5	-0.01853	-0.01847	-0.01832	-0.01817	-0.0181	-0.01852	-0.01877	-0.01864	-0.0175	-0.00873		385.5	-0.01852
	386	-0.01904	-0.01807	-0.02153	-0.01816	-0.01377		386	0.00322	0.00304	0.003	0.00784	0.00255		386	-0.01856	-0.01851	-0.01836	-0.01823	-0.01814	-0.01819	-0.01903	-0.01885	-0.01718	-0.00855		386	-0.01819
	386.5	-0.01887	-0.01786	-0.02136	-0.01802	-0.01359		386.5	0.00342	0.00324	0.00317	0.00804	0.00272		386.5	-0.01858	-0.01853	-0.01838	-0.01829	-0.01816	-0.01804	-0.01874	-0.01855	-0.01701	-0.00846		386.5	-0.01804
	387	-0.01902	-0.01798	-0.02149	-0.0182	-0.01375		387	0.0033	0.00312	0.00302	0.00793	0.00257		387	-0.01863	-0.01858	-0.01842	-0.01837	-0.01821	-0.01818	-0.01764	-0.01741	-0.01715	-0.00855		387	-0.01818
	387.5	-0.01939	-0.01832	-0.02182	-0.01861	-0.01414		387.5	0.00295	0.00276	0.00265	0.00761	0.0022		387.5	-0.01872	-0.01866	-0.01849	-0.01848	-0.01829	-0.01855	-0.01701	-0.01667	-0.01751	-0.00873		387.5	-0.01855
	388	-0.01939	-0.01832	-0.02181	-0.01866	-0.01416		388	0.00296	0.00273	0.00263	0.00761	0.00219		388	-0.01885	-0.01879	-0.0186	-0.01862	-0.0184	-0.01856	-0.01698	-0.01656	-0.01752	-0.00873		388	-0.01856
	388.5	-0.01968	-0.01863	-0.0221	-0.01901	-0.01447		388.5	0.00267	0.00243	0.00231	0.0073	0.00188		388.5	-0.01904	-0.01898	-0.01877	-0.01881	-0.01857	-0.01889	-0.01741	-0.01695	-0.01782	-0.00886		388.5	-0.01889
	389	-0.01993	-0.01894	-0.02242	-0.01935	-0.01478		389	0.00238	0.00214	0.00199	0.00697	0.00158		389	-0.01927	-0.01921	-0.01898	-0.01903	-0.01877	-0.01919	-0.01782	-0.01739	-0.01813	-0.009		389	-0.01919
	389.5	-0.0205	-0.01952	-0.02303	-0.02001	-0.0154		389.5	0.00176	0.00156	0.00138	0.00635	0.000968636		389.5	-0.01949	-0.01944	-0.01918	-0.01926	-0.01898	-0.0198	-0.01842	-0.01803	-0.01874	-0.00929		389.5	-0.0198
	390	-0.02068	-0.01971	-0.02323	-0.02027	-0.01562		390	0.00154	0.00138	0.00116	0.00615	0.000735182		390	-0.01969	-0.01964	-0.01937	-0.01945	-0.01915	-0.02001	-0.0199	-0.01964	-0.01895	-0.00938		390	-0.02001
	390.5	-0.0209	-0.01996	-0.02347	-0.02056	-0.01585		390.5	0.00127	0.00116	0.000914818	0.00592	0.000486455		390.5	-0.01986	-0.0198	-0.01952	-0.01961	-0.01929	-0.02025	-0.02125	-0.02107	-0.01918	-0.0095		390.5	-0.02025
	391	-0.02124	-0.02031	-0.0238	-0.02093	-0.01616		391	0.000914091	0.000849273	0.000565727	0.00558	0.000157545		391	-0.02004	-0.01999	-0.01968	-0.01976	-0.01943	-0.0206	-0.02245	-0.02232	-0.01952	-0.00967		391	-0.0206
	391.5	-0.02125	-0.02032	-0.02382	-0.02095	-0.01613		391.5	0.000909	0.000878	0.000579182	0.00557	0.000194818		391.5	-0.02015	-0.0201	-0.01977	-0.01983	-0.0195	-0.02059	-0.02238	-0.02218	-0.01953	-0.0097		391.5	-0.02059
	392	-0.02112	-0.02017	-0.02368	-0.02082	-0.01598		392	0.00104	0.00104	0.000739	0.0057	0.000371909		392	-0.02015	-0.02011	-0.01977	-0.01981	-0.01948	-0.02044	-0.02252	-0.02229	-0.01941	-0.00965		392	-0.02044
	392.5	-0.02097	-0.02001	-0.0235	-0.02068	-0.0158		392.5	0.00122	0.00123	0.000917636	0.00585	0.000575727		392.5	-0.02003	-0.01999	-0.01964	-0.01966	-0.01932	-0.02027	-0.0214	-0.02116	-0.01926	-0.00957		392.5	-0.02027
	393	-0.02096	-0.01999	-0.02347	-0.02067	-0.0158		393	0.00124	0.00128	0.000928909	0.00586	0.000633091		393	-0.01984	-0.01981	-0.01946	-0.01945	-0.01911	-0.02026	-0.01999	-0.01976	-0.01925	-0.00956		393	-0.02026
	393.5	-0.02107	-0.02011	-0.02357	-0.02079	-0.01593		393.5	0.00116	0.00121	0.000804636	0.00575	0.000570909		393.5	-0.01961	-0.01958	-0.01923	-0.01921	-0.01886	-0.02036	-0.01831	-0.01805	-0.01935	-0.00961		393.5	-0.02036
	394	-0.02056	-0.0196	-0.02304	-0.02028	-0.01548		394	0.00167	0.00175	0.00129	0.00627	0.00108		394	-0.01931	-0.01928	-0.01893	-0.0189	-0.01854	-0.01985	-0.01789	-0.01767	-0.01884	-0.00936		394	-0.01985
	394.5	-0.01983	-0.01887	-0.02228	-0.01956	-0.01476		394.5	0.0024	0.00251	0.00202	0.00702	0.00182		394.5	-0.01899	-0.01896	-0.01861	-0.01858	-0.01821	-0.01909	-0.0177	-0.01756	-0.0181	-0.00899		394.5	-0.01909
	395	-0.01903	-0.01805	-0.02148	-0.01874	-0.01397		395	0.00323	0.00334	0.00283	0.00784	0.00264		395	-0.01868	-0.01867	-0.0183	-0.01826	-0.01789	-0.01825	-0.01776	-0.01762	-0.01732	-0.00858		395	-0.01825
	395.5	-0.01867	-0.01768	-0.02112	-0.01837	-0.01359		395.5	0.00361	0.00373	0.0032	0.00822	0.00304		395.5	-0.01837	-0.01836	-0.01799	-0.01794	-0.01758	-0.01785	-0.01814	-0.018	-0.01698	-0.00839		395.5	-0.01785
	396	-0.01848	-0.01746	-0.02093	-0.01815	-0.0134		396	0.00385	0.00393	0.00339	0.00842	0.00328		396	-0.01797	-0.01798	-0.01762	-0.01754	-0.01719	-0.01761	-0.01813	-0.01799	-0.0168	-0.00827		396	-0.01761
	396.5	-0.01802	-0.01699	-0.02047	-0.01769	-0.01297		396.5	0.00431	0.00439	0.00385	0.00888	0.00374		396.5	-0.01756	-0.01759	-0.01723	-0.01714	-0.01679	-0.01711	-0.01786	-0.01774	-0.01637	-0.00803		396.5	-0.01711
	397	-0.01784	-0.01681	-0.02028	-0.01752	-0.01285		397	0.00448	0.00454	0.00401	0.00903	0.00388		397	-0.01719	-0.01724	-0.01687	-0.01677	-0.01643	-0.01693	-0.01696	-0.01676	-0.01621	-0.00793		397	-0.01693
	397.5	-0.01781	-0.01679	-0.02023	-0.01751	-0.01285		397.5	0.00449	0.00457	0.00403	0.00903	0.00388		397.5	-0.01693	-0.01699	-0.01664	-0.0165	-0.01619	-0.01689	-0.01643	-0.01621	-0.0162	-0.00791		397.5	-0.01689
	398	-0.01753	-0.01658	-0.02002	-0.01728	-0.01265		398	0.00472	0.00481	0.00427	0.00925	0.00408		398	-0.01666	-0.01675	-0.01639	-0.01624	-0.01594	-0.01662	-0.01545	-0.01523	-0.01599	-0.00777		398	-0.01662
	398.5	-0.01667	-0.0157	-0.01918	-0.01645	-0.01175		398.5	0.00556	0.00566	0.00514	0.01009	0.00489		398.5	-0.01643	-0.01654	-0.01617	-0.016	-0.01573	-0.0157	-0.01531	-0.0152	-0.0152	-0.00734		398.5	-0.0157
	399	-0.01661	-0.01563	-0.01912	-0.01636	-0.01167		399	0.00565	0.0057	0.00522	0.01018	0.00498		399	-0.01617	-0.01631	-0.01595	-0.01573	-0.0155	-0.01558	-0.01536	-0.01533	-0.01521	-0.0073		399	-0.01558
	399.5	-0.01643	-0.01548	-0.01889	-0.01609	-0.01152		399.5	0.00579	0.00593	0.00545	0.01035	0.00511		399.5	-0.01601	-0.01619	-0.01582	-0.01556	-0.01537	-0.0154	-0.01517	-0.01524	-0.01503	-0.00723		399.5	-0.0154
	400	-0.01704	-0.01598	-0.0193	-0.01658	-0.01202		400	0.00513	0.00547	0.00499	0.00987	0.00455		400	-0.0163	-0.01645	-0.01615	-0.01575	-0.0157	-0.01599	-0.01558	-0.01584	-0.0154	-0.00751		400	-0.01599

## Sheet: Supplementary Figure 5
	Wavelength (nm)	Absorbance (a.u.)-Before drug loading 100-fold diluted	Absorbance (a.u.)-After drug loading 100-fold diluted
	220	1.35757	0.67178
	220.5	1.32329	0.6566
	221	1.28766	0.64208
	221.5	1.25454	0.62383
	222	1.23041	0.61049
	222.5	1.21728	0.60658
	223	1.19984	0.58884
	223.5	1.1772	0.58287
	224	1.16848	0.56651
	224.5	1.14803	0.56998
	225	1.14081	0.5636
	225.5	1.13491	0.55682
	226	1.12561	0.5388
	226.5	1.11896	0.54187
	227	1.10585	0.52874
	227.5	1.11065	0.5314
	228	1.10895	0.52091
	228.5	1.11433	0.5203
	229	1.10471	0.52491
	229.5	1.11287	0.51469
	230	1.11147	0.51962
	230.5	1.11854	0.51713
	231	1.11708	0.51229
	231.5	1.11669	0.51192
	232	1.12205	0.51277
	232.5	1.12032	0.51167
	233	1.12147	0.51778
	233.5	1.1368	0.50854
	234	1.1263	0.51463
	234.5	1.1313	0.50943
	235	1.13507	0.50697
	235.5	1.13446	0.51026
	236	1.13141	0.50797
	236.5	1.13263	0.51128
	237	1.12928	0.50528
	237.5	1.13816	0.50033
	238	1.13593	0.50491
	238.5	1.12462	0.49459
	239	1.11482	0.49047
	239.5	1.1149	0.497
	240	1.10064	0.48778
	240.5	1.08545	0.48419
	241	1.07012	0.4804
	241.5	1.06297	0.4705
	242	1.04339	0.46642
	242.5	1.02648	0.45531
	243	0.99949	0.4416
	243.5	0.9789	0.43421
	244	0.95467	0.42404
	244.5	0.93317	0.40854
	245	0.90559	0.4008
	245.5	0.87854	0.38932
	246	0.85864	0.37641
	246.5	0.84388	0.36369
	247	0.81023	0.36239
	247.5	0.79967	0.35735
	248	0.78453	0.34488
	248.5	0.77609	0.34306
	249	0.75488	0.34075
	249.5	0.74593	0.32721
	250	0.73327	0.32455
	250.5	0.72999	0.32127
	251	0.7264	0.31997
	251.5	0.71705	0.31653
	252	0.71433	0.31798
	252.5	0.71547	0.31424
	253	0.71237	0.31414
	253.5	0.70236	0.3136
	254	0.687	0.30554
	254.5	0.68793	0.29738
	255	0.68067	0.29871
	255.5	0.6728	0.30021
	256	0.66875	0.29835
	256.5	0.65198	0.28281
	257	0.64419	0.28132
	257.5	0.63258	0.27709
	258	0.6183	0.27567
	258.5	0.60555	0.26492
	259	0.6028	0.26416
	259.5	0.58088	0.26028
	260	0.56812	0.24069
	260.5	0.55089	0.24214
	261	0.5302	0.22861
	261.5	0.52157	0.22573
	262	0.51089	0.22703
	262.5	0.48195	0.21323
	263	0.46987	0.21138
	263.5	0.45907	0.19722
	264	0.43437	0.18935
	264.5	0.42339	0.19005
	265	0.39153	0.17219
	265.5	0.38675	0.16572
	266	0.36203	0.15862
	266.5	0.35141	0.15353
	267	0.32732	0.14938
	267.5	0.30603	0.14236
	268	0.29309	0.13235
	268.5	0.27602	0.12919
	269	0.26125	0.12548
	269.5	0.24908	0.10797
	270	0.23677	0.11004
	270.5	0.2179	0.09942
	271	0.2123	0.09756
	271.5	0.20425	0.09234
	272	0.18845	0.08052
	272.5	0.18517	0.08629
	273	0.16518	0.08506
	273.5	0.15948	0.07472
	274	0.16329	0.07517
	274.5	0.15659	0.0757
	275	0.1544	0.06702
	275.5	0.1451	0.06923
	276	0.14575	0.06444
	276.5	0.14187	0.05743
	277	0.13015	0.06144
	277.5	0.13611	0.06359
	278	0.12618	0.05643
	278.5	0.13054	0.06012
	279	0.13058	0.05223
	279.5	0.12027	0.06261
	280	0.12797	0.05814
	280.5	0.11886	0.0607
	281	0.11822	0.0552
	281.5	0.11411	0.0515
	282	0.1186	0.05093
	282.5	0.11753	0.05374
	283	0.11562	0.05009
	283.5	0.10906	0.04843
	284	0.11056	0.05086
	284.5	0.10399	0.05118
	285	0.10581	0.05562
	285.5	0.09778	0.05
	286	0.10232	0.05168
	286.5	0.09501	0.04342
	287	0.09615	0.04829
	287.5	0.09395	0.04851
	288	0.10083	0.04752
	288.5	0.09591	0.0443
	289	0.0994	0.04513
	289.5	0.09538	0.04536
	290	0.10361	0.03939
	290.5	0.09196	0.04256
	291	0.09042	0.04936
	291.5	0.09251	0.04269
	292	0.09616	0.03935
	292.5	0.0988	0.04595
	293	0.09406	0.05042
	293.5	0.08858	0.04397
	294	0.09565	0.05352
	294.5	0.09652	0.0438
	295	0.09336	0.04739
	295.5	0.09888	0.04704
	296	0.10068	0.04598
	296.5	0.09202	0.04935
	297	0.093	0.04772
	297.5	0.08894	0.03828
	298	0.09274	0.0371
	298.5	0.08977	0.04527
	299	0.08849	0.04715
	299.5	0.09084	0.03567
	300	0.07949	0.04057
	300.5	0.08491	0.04383
	301	0.08695	0.03955
	301.5	0.08625	0.03986
	302	0.07724	0.0406
	302.5	0.08181	0.03531
	303	0.07633	0.03393
	303.5	0.07597	0.03977
	304	0.07333	0.04291
	304.5	0.07475	0.03401
	305	0.07286	0.03273
	305.5	0.07375	0.03965
	306	0.06897	0.02984
	306.5	0.06331	0.03842
	307	0.06635	0.03293
	307.5	0.06112	0.02977
	308	0.05429	0.02752
	308.5	0.05301	0.03273
	309	0.04531	0.02632
	309.5	0.04266	0.02034
	310	0.03846	0.02434
	310.5	0.04228	0.02733
	311	0.04229	0.02351
	311.5	0.0332	0.02458
	312	0.02902	0.02083
	312.5	0.0346	0.02244
	313	0.03282	0.01468
	313.5	0.02479	0.01588
	314	0.02219	0.01589
	314.5	0.02867	0.01403
	315	0.02494	0.00712
	315.5	0.02065	0.01799
	316	0.01506	0.01387
	316.5	0.02323	0.01081
	317	0.01634	0.0114
	317.5	0.02247	0.01272
	318	0.01855	0.01581
	318.5	0.01557	0.0114
	319	0.01888	0.01271
	319.5	0.0156	0.00555
	320	0.01081	0.01375
	320.5	0.01543	0.0116
	321	0.01421	0.01383
	321.5	0.01462	0.01475
	322	0.01403	0.00722
	322.5	0.01138	0.01288
	323	0.01363	0.00729
	323.5	0.01092	0.01205
	324	0.01514	0.0077
	324.5	0.0174	0.01622
	325	0.00754	0.00901
	325.5	0.00855	0.00358
	326	0.00966	0.0112
	326.5	0.01123	0.01408
	327	0.00942	0.00949
	327.5	0.00623	0.00841
	328	0.00616	0.00693
	328.5	0.01138	0.00767
	329	0.01125	0.0178
	329.5	0.01144	0.01301
	330	0.01396	0.01686
	330.5	0.01441	0.00835
	331	0.01323	0.01496
	331.5	0.00937	0.00614
	332	0.00975	0.00797
	332.5	0.01259	0.00602
	333	0.01155	0.01112
	333.5	0.0072	0.0071
	334	0.0101	0.01868
	334.5	0.01498	0.01109
	335	0.01099	0.00688
	335.5	0.00768	0.01183
	336	0.02091	0.0095
	336.5	0.0073	0.01447
	337	0.01646	0.01024
	337.5	0.01332	0.01181
	338	0.00667	0.01125
	338.5	0.01372	0.00514
	339	0.00532	0.0078
	339.5	0.01637	0.00842
	340	0.00907	0.009
	340.5	0.00545	0.0061
	341	0.00536	0.01431
	341.5	0.0116	0.01002
	342	0.00655	0.01206
	342.5	0.01569	0.00861
	343	0.00652	0.00731
	343.5	0.01834	0.00546
	344	0.01177	0.00852
	344.5	0.00574	0.00687
	345	0.01442	0.01011
	345.5	0.01594	0.00753
	346	0.01333	0.0048
	346.5	0.00945	0.00782
	347	0.01194	0.01073
	347.5	0.01081	0.00779
	348	0.01838	0.00909
	348.5	0.00505	0.00715
	349	0.00602	0.01056
	349.5	0.01364	0.00554
	350	0.00607	0.00729
	350.5	0.00957	0.00951
	351	0.01064	0.00344
	351.5	0.01184	0.01444
	352	0.01346	0.01799
	352.5	0.01737	0.00272
	353	0.0124	0.00596
	353.5	0.01258	0.01099
	354	0.00433	0.0114
	354.5	0.01025	0.01169
	355	0.00915	0.0131
	355.5	0.00403	0.01024
	356	0.00763	0.01043
	356.5	0.01105	0.01333
	357	0.01452	0.00602
	357.5	0.00937	0.01036
	358	0.00274	0.00869
	358.5	0.00506	0.01081
	359	0.00911	0.006
	359.5	0.00891	0.00284
	360	0.01186	0.00521
	360.5	0.01279	0.00715
	361	0.00771	0.01032
	361.5	0.01606	0.00468
	362	0.00707	0.01581
	362.5	0.01485	0.00374
	363	0.00875	0.00778
	363.5	0.01087	0.00687
	364	0.00505	0.01119
	364.5	0.00937	0.00827
	365	0.01002	0.01476
	365.5	0.01508	0.01468
	366	0.00684	0.00287
	366.5	0.00411	0.01083
	367	0.00706	0.01083
	367.5	0.01162	0.00663
	368	0.00888	0.0117
	368.5	0.00534	0.01544
	369	0.01168	0.00834
	369.5	0.00196	0.01521
	370	0.01495	0.01078
	370.5	0.01001	0.01271
	371	0.01014	0.01112
	371.5	0.01036	0.00885
	372	0.00909	0.00498
	372.5	0.00769	0.00843
	373	0.0103	0.01077
	373.5	0.00764	0.00343
	374	0.01313	0.01439
	374.5	0.00515	0.01518
	375	0.00569	0.01011
	375.5	0.01078	0.01298
	376	0.01713	0.00894
	376.5	0.00933	0.01726
	377	0.01063	0.01449
	377.5	0.01159	0.00481
	378	0.01726	0.01944
	378.5	0.00589	0.00183
	379	0.01335	0.01503
	379.5	0.00254	0.00823
	380	0.00733	0.00729
	380.5	0.01485	0.01301
	381	0.008	0.01155
	381.5	0.01366	0.00922
	382	0.0051	0.01299
	382.5	0.01024	0.00964
	383	0.0085	0.00981
	383.5	0.00846	0.01397
	384	0.00881	0.01218
	384.5	0.00547	0.00605
	385	0.00785	0.01388
	385.5	0.01286	0.00769
	386	0.00396	0.01268
	386.5	0.00558	0.01257
	387	0.01043	0.00558
	387.5	0.01339	0.01065
	388	0.00241	0.00693
	388.5	0.01626	0.00803
	389	0.0071	0.00402
	389.5	0.00992	0.00176
	390	0.00676	0.01026
	390.5	0.00795	0.0127
	391	0.00477	0.01
	391.5	0.00905	0.00668
	392	0.00963	0.00559
	392.5	0.0105	0.01054
	393	0.00457	0.00816
	393.5	0.0085	0.00676
	394	0.00777	0.01115
	394.5	0.01462	0.0072
	395	0.01206	0.00976
	395.5	0.01173	0.01162
	396	0.01297	0.00688
	396.5	0.00418	0.01102
	397	0.00984	0.01305
	397.5	0.00744	0.01024
	398	0.00905	0.01479
	398.5	0.00728	0.01171
	399	0.00654	0.01147
	399.5	0.01048	0.00797
	400	0.00842	0.00863

## Sheet: Supplementary Figure 18
	Supplementary Figure 18b							Supplementary Figure 18c
		Average Radiant Efficiency (*106/p/sec/cm2/sr/μW/cm2)-5 min	Average Radiant Efficiency (*106/p/sec/cm2/sr/μW/cm2)-30 min	Average Radiant Efficiency (*106/p/sec/cm2/sr/μW/cm2)-1 h	Average Radiant Efficiency (*106/p/sec/cm2/sr/μW/cm2)-2 h	Average Radiant Efficiency (*106/p/sec/cm2/sr/μW/cm2)-4 h			Al %ID/g-Heart	Al %ID/g-Liver	Al %ID/g-Spleen	Al %ID/g-Lung	Al %ID/g-Kidney	Al %ID/g-Tumour
	Data1	5.823	8.117	12.89	10.83	9.827		Data1	0.7502	31.3141	58.6525	6.53	4.98274	7.32473
	Data2	7.567	10.25	14.71	12.07	10.91		Data2	1.47784	28.4011	49.883	2.28795	6.16169	8.11648
	Data3	6.711	10.15	14.11	11.92	10.72		Data3	1.83345	23.6481	46.5339	3.32507	5.19044	12.6402
	Mean	6.7	9.51	19.3	11.61	10.49		Mean	1.35383	27.7878	51.6898	4.04768	5.44496	9.36048
	SD	0.87	1.2	0.93	0.68	0.58		SD	0.55217	3.86964	6.25808	2.21141	0.629335	2.86781

[truncated: 8 more sheets: Supplementary Figure 19, Supplementary Figure 21, Supplementary Figure 22, Supplementary Figure 23, Supplementary Figure 24, Supplementary Figure 27, Supplementary Figure 29, Supplementary Figure 30]
